# Supplementary material for: Abscisic acid and GIGANTEA signalling converge to regulate the recruitment of CONSTANS to the FT promoter and activate floral transition
Source: J Exp Bot. 2025 May 12;76(14):4085–100. doi: 10.1093/jxb/eraf199 (PMC12448833; doi:10.1093/jxb/eraf199)
Supplement: eraf199_Supplementary_Data [file eraf199_supplementary_data.zip]

Archive with 2 entries (2 files):
- FigureSupplnew.pdf
- jexbot315333-file001.xlsx
