# Supplementary material for: Abscisic acid and GIGANTEA signalling converge to regulate the recruitment of CONSTANS to the FT promoter and activate floral transition
Source: J Exp Bot. 2025 May 12;76(14):4085–100. doi: 10.1093/jxb/eraf199 (PMC12448833; doi:10.1093/jxb/eraf199)
Supplement: eraf199_Supplementary_Data [file eraf199_supplementary_data.zip › jexbot315333-file001.xlsx]

## Sheet: Supplementary Table S1
Supplementary Table S1. Primers used in this study
Target	Forward primer	Reverse primer	Application
GI	GTACAGCAAGGAAGCTCATCC	CAGTTTTATAAATGGGACGGTT	Genotyping
gi-2	CGCATTTTGACTCATTACAATT	CATAGACCTCAGCAGAGAGACC	Genotyping
CIT	ACGTAAACGGCCACAAGTTC	AAGTCGTGCTGCTTCATGTG	RT qPCR
CO (with STOP)	AAAAAGCAGGCTTCACCATGTTGAAACAAGAGAGTAAC	AGAAAGCTGGGTTTCAGAATGAAGGAACAATCC	Cloning
CO (no STOP)	AAAAAGCAGGCTTCACCATGTTGAAACAAGAGAGTAAC	AGAAAGCTGGGTTGAATGAAGGAACAATCC	Cloning
TSS (CO)	GTGTAGAGGGTTCATGCCTATGAT	ACGTCTCCAACAACTCTGCT	ChiP qPCR
TSS (YUC8)	TCCATTGATTCTCTCTCTCTCTCTCT	TCTTGATCCATCAAACGAAACA	ChiP qPCR
TSS (ACT2)	CGTTTCGCTTTCCTTAGTGTTAGCT	AGCGAACGGATCTAGAGACTCACCTTG	ChiP qPCR

## Sheet: Supplementary Table S2
Supplementary Table S2. Summary table of mapped reads and peaks called depending on number of mapped reads. The number of mapped reads to TAIR10.1 is presented before and after filtering for low quality mapping, reads mapping at multiple locations, reads without mapping mate, and reads mapping to chloroplast or mitochondrial genomes. Peaks were called on filtered reads. The number of peaks is pre…
Sample	Mapping Rate Total	Nr of Mapped Reads Total	Nr of Mapped Reads Filtered*	Nr of Peaks	Nr of Peaks Filtered**	Nr of Peaks 13025796 reads	Nr of Peaks 4405927 reads	Nr of Peaks 2677917 reads	Nr of Peaks 949907 reads
SUC2::CO:CIT rep1	0.4677	20944457	13408886	21054	7312	21786	9491	6538	1365
SUC2::CO:CIT rep2	0.3922	20007066	13025796	22724		22724	10007	6799	1398
SUC2::CO:CIT aba1-6 rep1	0.1542	7485209	4405927	168	1	-	-	-	-
SUC2::CO:CIT aba1-6 rep2	0.0324	1565339	949907	258		-	-	-	-

## Sheet: Supplementary Table S3
Table S2. ChIP Peaks found by macs2 for SUC2::CO:CIT and processed by merging replicates via IDR, filtering merged peaks with global IDR >= -log10(0.1) and filtering by exclusion of greenscreen blacklisted regions.
chromosome	start	end	width	strand	peak_name	score	signal	pv	qv	summit	localIDR	globalIDR	annotation	geneChr	geneStart	geneEnd	geneLength	geneStrand	geneId	transcriptId	distanceToTSS
1	8033152	8034823	1672	*	peak_1	1000	-1	87.1265	-1	508	5	5	Promoter	1	8030587	8033156	2570	2	AT1G22710	AT1G22710.1	0
5	15012762	15014089	1328	*	peak_2	1000	-1	54.1497	-1	168	5	5	Distal Intergenic	5	15008139	15011257	3119	2	AT5G37790	AT5G37790.1	-1505
2	10629177	10629672	496	*	peak_3	1000	-1	52.2854	-1	321	5	5	Promoter	2	10629662	10631413	1752	1	AT2G25000	AT2G25000.1	0
1	12968710	12969376	667	*	peak_4	1000	-1	51.5457	-1	485	5	5	Distal Intergenic	1	12972058	12972304	247	1	AT1G06857	AT1G06857.1	-2682
5	19414619	19415999	1381	*	peak_5	1000	-1	50.6161	-1	956	5	5	Distal Intergenic	5	19409242	19412077	2836	2	AT5G47940	AT5G47940.1	-2542
2	9796232	9798390	2159	*	peak_6	1000	-1	47.8204	-1	723	5	5	Promoter	2	9798757	9802676	3920	1	AT2G23010	AT2G23010.1	-367
3	14314076	14314573	498	*	peak_7	1000	-1	47.7056	-1	299	5	5	Promoter	3	14314583	14315634	1052	1	AT3G42160	AT3G42160.1	-10
5	13882963	13883879	917	*	peak_8	1000	-1	47.7056	-1	732	5	5	Downstream (<=300bp)	5	13881222	13882937	1716	1	AT5G35715	AT5G35715.1	1741
5	13488517	13489411	895	*	peak_9	1000	-1	46.04	-1	325	5	5	Promoter	5	13484403	13487594	3192	2	AT5G35220	AT5G35220.1	-923
3	17419153	17420141	989	*	peak_10	1000	-1	45.9072	-1	712	5	5	Promoter	3	17420397	17423669	3273	1	AT3G47290	AT3G47290.1	-256
3	15871263	15871919	657	*	peak_11	1000	-1	43.354	-1	433	5	5	Promoter	3	15868794	15871256	2463	2	AT3G44110	AT3G44110.2	-7
5	3260295	3261186	892	*	peak_12	1000	-1	43.354	-1	702	5	5	Promoter	5	3261149	3267399	6251	1	AT5G10370	AT5G10370.1	0
1	11656160	11657082	923	*	peak_13	1000	-1	43.2468	-1	232	5	5	3' UTR	1	11655156	11656073	918	1	AT1G32320	AT1G32320.1	1004
3	9039230	9040041	812	*	peak_14	1000	-1	42.4689	-1	227	5	5	Promoter	3	9040014	9042093	2080	1	AT3G24760	AT3G24760.1	0
4	16469707	16470923	1217	*	peak_15	1000	-1	42.4689	-1	130	5	5	Promoter	4	16470736	16477021	6286	1	AT4G34450	AT4G34450.1	0
1	24514682	24515233	552	*	peak_16	1000	-1	41.7613	-1	229	5	5	Promoter	1	24512438	24514659	2222	2	AT1G65890	AT1G65890.1	-23
5	18312753	18313567	815	*	peak_17	1000	-1	40.7146	-1	572	5	5	Promoter	5	18313706	18319089	5384	1	AT5G45240	AT5G45240.1	-139
5	10475407	10476177	771	*	peak_18	1000	-1	40.6325	-1	172	5	5	Distal Intergenic	5	10477556	10479384	1829	1	AT5G28500	AT5G28500.1	-1379
2	11040529	11041704	1176	*	peak_19	1000	-1	39.8455	-1	867	4.92305	5	Promoter	2	11041331	11043209	1879	1	AT2G25900	AT2G25900.2	0
2	7109712	7111035	1324	*	peak_20	1000	-1	39.7716	-1	765	4.81644	5	Promoter	2	7105339	7109089	3751	2	AT2G16405	AT2G16405.1	-623
4	7041549	7042427	879	*	peak_21	1000	-1	39.7716	-1	506	4.74682	5	Promoter	4	7042354	7044708	2355	1	AT4G11660	AT4G11660.1	0
4	9960740	9961849	1110	*	peak_22	1000	-1	39.7716	-1	739	5	5	Distal Intergenic	4	9963051	9964090	1040	2	AT4G17920	AT4G17920.1	2241
4	16827016	16828148	1133	*	peak_23	1000	-1	38.9161	-1	754	4.89572	5	Distal Intergenic	4	16829326	16830692	1367	1	AT4G35390	AT4G35390.1	-1178
3	10956652	10957670	1019	*	peak_24	1000	-1	38.1646	-1	449	5	5	Promoter	3	10957887	10959610	1724	1	AT3G28925	AT3G28925.1	-217
1	3897159	3897950	792	*	peak_25	1000	-1	38.066	-1	371	5	5	Promoter	1	3898002	3898609	608	1	AT1G11593	AT1G11593.1	-52
2	2161453	2162467	1015	*	peak_26	1000	-1	38.066	-1	566	4.9155	5	Distal Intergenic	2	2169305	2170528	1224	2	AT2G05752	AT2G05752.1	8061
1	9586177	9587173	997	*	peak_27	1000	-1	37.2214	-1	661	4.57855	5	Distal Intergenic	1	9589675	9589914	240	2	AT1G06103	AT1G06103.1	2741
2	2153791	2154695	905	*	peak_28	1000	-1	37.2214	-1	417	4.50523	5	Distal Intergenic	2	2147192	2148215	1024	1	AT2G05720	AT2G05720.1	6599
3	15611037	15611371	335	*	peak_29	1000	-1	36.424	-1	176	5	5	Distal Intergenic	3	15612537	15612836	300	2	AT3G06655	AT3G06655.1	1465
5	14845751	14846646	896	*	peak_30	1000	-1	36.424	-1	378	4.49022	5	Promoter	5	14844334	14845685	1352	2	AT5G37440	AT5G37440.1	-66
3	5349459	5350593	1135	*	peak_31	1000	-1	36.3824	-1	305	4.6481	5	Promoter	3	5347762	5349321	1560	2	AT3G15810	AT3G15810.1	-138
3	14686114	14687063	950	*	peak_32	1000	-1	36.3824	-1	385	4.86319	5	Distal Intergenic	3	14689058	14690388	1331	1	AT3G42570	AT3G42570.1	-1995
3	15634409	15634901	493	*	peak_33	1000	-1	36.3824	-1	334	4.63947	5	Distal Intergenic	3	15644009	15645688	1680	1	AT3G43740	AT3G43740.1	-9108
4	10805285	10806150	866	*	peak_34	1000	-1	36.3824	-1	557	4.37426	4.85979	Promoter	4	10806195	10807532	1338	1	AT4G19940	AT4G19940.1	-45
5	12536992	12538150	1159	*	peak_35	1000	-1	36.3824	-1	924	4.42956	4.93501	Distal Intergenic	5	12545299	12545508	210	2	AT5G05065	AT5G05065.1	7358
1	9146124	9147551	1428	*	peak_36	1000	-1	35.5828	-1	245	4.81965	5	Promoter	1	9143956	9146106	2151	2	AT1G26440	AT1G26440.8	-18
2	7528985	7531104	2120	*	peak_37	1000	-1	35.1517	-1	886	4.7984	5	Promoter	2	7531194	7532412	1219	1	AT2G17310	AT2G17310.1	-90
1	28551815	28552463	649	*	peak_38	1000	-1	34.7474	-1	286	4.4308	4.95585	Promoter	1	28550202	28551836	1635	2	AT1G76090	AT1G76090.1	0
3	10410595	10411773	1179	*	peak_39	1000	-1	34.7474	-1	943	4.84035	5	Promoter	3	10408073	10409977	1905	2	AT3G28007	AT3G28007.1	-618
3	15439038	15439535	498	*	peak_40	1000	-1	34.7474	-1	318	4.91871	5	Distal Intergenic	3	15430660	15433355	2696	1	AT3G43540	AT3G43540.2	8378
2	5670510	5670980	471	*	peak_41	1000	-1	34.7214	-1	227	4.2653	4.7436	Promoter	2	5671396	5673622	2227	1	AT2G13600	AT2G13600.1	-416
4	7407837	7409098	1262	*	peak_42	1000	-1	34.7214	-1	839	4.14673	4.59136	Promoter	4	7406065	7406994	930	2	AT4G12480	AT4G12480.1	-843
5	13724877	13725864	988	*	peak_43	1000	-1	34.7214	-1	204	4.30094	4.78992	Promoter	5	13726743	13727961	1219	1	AT5G35550	AT5G35550.1	-879
4	6216267	6217058	792	*	peak_44	1000	-1	33.9178	-1	616	4.24149	4.70041	Distal Intergenic	4	6218319	6218989	671	1	AT4G09890	AT4G09890.1	-1261
2	2159458	2160432	975	*	peak_45	1000	-1	33.8996	-1	446	4.37497	4.87769	Distal Intergenic	2	2169305	2170528	1224	2	AT2G05752	AT2G05752.1	10096
2	5461628	5461959	332	*	peak_46	1000	-1	33.8996	-1	161	4.10806	4.54861	Distal Intergenic	2	5437056	5438459	1404	1	AT2G13150	AT2G13150.1	24572
3	11318002	11319168	1167	*	peak_47	1000	-1	33.8996	-1	140	4.23932	4.68756	Distal Intergenic	3	11322669	11324582	1914	1	AT3G29450	AT3G29450.1	-3501
5	8735170	8736151	982	*	peak_48	1000	-1	33.8996	-1	513	4.3229	4.80669	Promoter	5	8735944	8738601	2658	1	AT5G25220	AT5G25220.1	0
5	19859824	19860692	869	*	peak_49	1000	-1	33.8996	-1	517	4.42536	4.91565	Promoter	5	19857028	19859847	2820	2	AT5G48970	AT5G48970.2	0
5	9993128	9994840	1713	*	peak_50	1000	-1	33.8889	-1	851	4.05363	4.48855	Promoter	5	9991685	9992770	1086	2	AT5G27960	AT5G27960.1	-358
1	664386	664903	518	*	peak_51	1000	-1	33.0942	-1	346	4.33338	4.82347	Promoter	1	662963	664290	1328	2	AT1G02940	AT1G02940.2	-96
1	9914156	9914829	674	*	peak_52	1000	-1	33.0942	-1	262	4.52098	5	Promoter	1	9912203	9913837	1635	2	AT1G28310	AT1G28310.1	-319
3	15503675	15504797	1123	*	peak_53	1000	-1	33.0942	-1	528	4.14049	4.58049	Downstream (<=300bp)	3	15502016	15503638	1623	1	AT3G43580	AT3G43580.1	1659
3	15745424	15746140	717	*	peak_54	1000	-1	33.0942	-1	476	4.62257	5	Distal Intergenic	3	15741297	15743612	2316	2	AT3G43890	AT3G43890.1	-1812
3	15832988	15834472	1485	*	peak_55	1000	-1	33.0942	-1	1156	4.03955	4.47032	Distal Intergenic	3	15835632	15837126	1495	2	AT3G44080	AT3G44080.1	2654
3	16559771	16560914	1144	*	peak_56	1000	-1	33.0942	-1	252	4.02725	4.44489	Distal Intergenic	3	16556684	16558169	1486	2	AT3G45210	AT3G45210.1	-1602
5	20639259	20640237	979	*	peak_57	1000	-1	33.0942	-1	749	4.33471	4.84095	Promoter	5	20640992	20642787	1796	1	AT5G50750	AT5G50750.1	-755
3	7291122	7291993	872	*	peak_58	1000	-1	33.0837	-1	620	4.03867	4.46161	Distal Intergenic	3	7284681	7286442	1762	2	AT3G20830	AT3G20830.1	-4680
4	4081052	4081703	652	*	peak_59	1000	-1	33.0837	-1	520	4.1956	4.67351	Distal Intergenic	4	4073717	4074735	1019	2	AT4G06746	AT4G06746.1	-6317
5	10406347	10406692	346	*	peak_60	1000	-1	33.0837	-1	181	3.98242	4.40513	Distal Intergenic	5	10395299	10395786	488	1	AT5G04745	AT5G04745.1	11048
3	10398401	10399232	832	*	peak_61	1000	-1	32.2767	-1	339	4.29413	4.77397	Promoter	3	10392601	10398235	5635	2	AT3G27990	AT3G27990.3	-166
2	5608971	5609569	599	*	peak_62	1000	-1	32.2737	-1	156	3.95966	4.36145	Promoter	2	5609569	5610324	756	2	AT2G13463	AT2G13463.1	755
3	2802825	2803443	619	*	peak_63	1000	-1	32.2737	-1	429	4.08146	4.52791	Promoter	3	2800853	2802795	1943	2	AT3G09140	AT3G09140.2	-30
4	7426352	7427298	947	*	peak_64	1000	-1	32.2737	-1	379	4.02455	4.43681	Distal Intergenic	4	7427834	7428563	730	2	AT4G12530	AT4G12530.1	1265
5	15152641	15153525	885	*	peak_65	1000	-1	32.2737	-1	438	3.90282	4.31913	Distal Intergenic	5	15155067	15156088	1022	1	AT5G38005	AT5G38005.1	-1542
2	6169108	6170926	1819	*	peak_66	1000	-1	31.8427	-1	709	4.46931	4.97862	Promoter	2	6168702	6168974	273	1	AT2G06145	AT2G06145.1	406
1	6233020	6233458	439	*	peak_67	1000	-1	31.4697	-1	216	4.06782	4.51754	Distal Intergenic	1	6235895	6238799	2905	1	AT1G18130	AT1G18130.1	-2437
3	14930805	14931867	1063	*	peak_68	1000	-1	31.4697	-1	338	3.82992	4.24858	Promoter	3	14929714	14930678	965	2	AT3G42830	AT3G42830.1	-127
3	20654672	20657917	3246	*	peak_69	1000	-1	31.4697	-1	1568	3.80923	4.22418	Promoter	3	20653844	20653947	104	1	AT3G08575	AT3G08575.1	828
5	5651066	5651438	373	*	peak_70	1000	-1	31.4697	-1	218	3.91281	4.33316	Promoter	5	5651396	5651807	412	1	AT5G17180	AT5G17180.1	0
5	7990608	7991338	731	*	peak_71	1000	-1	31.4697	-1	483	3.96767	4.36839	3' UTR	5	7992776	7997509	4734	1	AT5G23700	AT5G23700.2	-1438
1	912281	913215	935	*	peak_72	1000	-1	31.4653	-1	704	3.82863	4.24246	Promoter	1	911311	912265	955	2	AT1G03660	AT1G03660.2	-16
1	16988279	16988723	445	*	peak_73	1000	-1	31.4653	-1	182	3.9535	4.3546	Distal Intergenic	1	16982904	16984444	1541	2	AT1G44920	AT1G44920.1	-3835
2	1575900	1576647	748	*	peak_74	1000	-1	31.4653	-1	526	3.81777	4.2363	Promoter	2	1574562	1575960	1399	2	AT2G04520	AT2G04520.1	0
2	8489072	8489947	876	*	peak_75	1000	-1	31.4653	-1	387	3.97047	4.37538	Promoter	2	8485991	8488963	2973	2	AT2G19620	AT2G19620.1	-109
2	19326745	19327292	548	*	peak_76	1000	-1	31.4653	-1	189	3.89494	4.30579	Promoter	2	19324134	19326484	2351	2	AT2G47030	AT2G47030.1	-261
4	10801936	10803508	1573	*	peak_77	1000	-1	31.4653	-1	733	4.242	4.71398	Promoter	4	10801574	10801943	370	2	AT4G06925	AT4G06925.1	0
5	12088684	12089814	1131	*	peak_78	1000	-1	31.4653	-1	223	4.19508	4.66029	Promoter	5	12084897	12088706	3810	2	AT5G32470	AT5G32470.1	0
5	19337123	19337714	592	*	peak_79	1000	-1	31.4653	-1	211	4.17366	4.60257	Promoter	5	19334250	19337147	2898	2	AT5G47730	AT5G47730.2	0
1	1383420	1383794	375	*	peak_80	1000	-1	31.0497	-1	170	3.78227	4.19525	Promoter	1	1383008	1383422	415	2	AT1G04895	AT1G04895.1	0
2	761028	761778	751	*	peak_81	1000	-1	30.6719	-1	467	4.04983	4.4794	Promoter	2	758693	761064	2372	2	AT2G02710	AT2G02710.1	0
2	6416209	6417450	1242	*	peak_82	1000	-1	30.6719	-1	602	3.79525	4.20665	Promoter	2	6418199	6419236	1038	1	AT2G14920	AT2G14920.1	-749
3	11805589	11805973	385	*	peak_83	1000	-1	30.6719	-1	154	3.72095	4.15599	Distal Intergenic	3	11810726	11813883	3158	1	AT3G30180	AT3G30180.1	-4753
3	16416648	16418439	1792	*	peak_84	1000	-1	30.6719	-1	1193	4.11897	4.55906	Distal Intergenic	3	16413334	16415319	1986	2	AT3G44940	AT3G44940.1	-1329
5	26095910	26096440	531	*	peak_85	1000	-1	30.6719	-1	318	4.00432	4.41315	Promoter	5	26095143	26096114	972	2	AT5G65300	AT5G65300.1	0
1	10239385	10240769	1385	*	peak_86	1000	-1	30.6601	-1	937	4.24791	4.72844	Distal Intergenic	1	10236337	10237990	1654	1	AT1G29280	AT1G29280.1	3048
1	12904686	12905298	613	*	peak_87	1000	-1	30.6601	-1	415	4.28993	4.7589	Promoter	1	12902718	12906171	3454	2	AT1G35215	AT1G35215.1	873
1	16361247	16363165	1919	*	peak_88	1000	-1	30.6601	-1	640	4.01367	4.42875	Distal Intergenic	1	16359029	16360023	995	1	AT1G43330	AT1G43330.1	2218
2	5591512	5592293	782	*	peak_89	1000	-1	30.6601	-1	395	4.17799	4.6133	Downstream (<=300bp)	2	5590052	5591422	1371	1	AT2G13430	AT2G13430.1	1460
4	1595828	1596193	366	*	peak_90	1000	-1	30.6601	-1	179	4.00817	4.42085	Promoter	4	1596985	1599091	2107	1	AT4G03580	AT4G03580.1	-792
5	19505879	19506652	774	*	peak_91	1000	-1	30.6601	-1	545	3.81048	4.23016	Distal Intergenic	5	19500988	19504534	3547	2	AT5G48110	AT5G48110.1	-1345
3	12240849	12242160	1312	*	peak_92	1000	-1	29.8803	-1	490	3.64385	4.08596	Promoter	3	12242269	12242475	207	2	AT3G06055	AT3G06055.1	315
3	16255281	16255799	519	*	peak_93	1000	-1	29.8803	-1	142	3.89069	4.29302	Distal Intergenic	3	16251802	16253535	1734	2	AT3G44710	AT3G44710.1	-1746
5	18443870	18444512	643	*	peak_94	1000	-1	29.8803	-1	383	3.64874	4.1027	Promoter	5	18444607	18449446	4840	1	AT5G45510	AT5G45510.1	-95
1	256102	256865	764	*	peak_95	1000	-1	29.8612	-1	375	4.19207	4.63592	Distal Intergenic	1	255022	255384	363	1	AT1G04033	AT1G04033.1	1080
1	3826874	3827815	942	*	peak_96	1000	-1	29.8612	-1	246	3.64774	4.09699	Distal Intergenic	1	3824510	3825231	722	2	AT1G11362	AT1G11362.1	-1643
2	7034423	7035023	601	*	peak_97	1000	-1	29.8612	-1	405	4.0971	4.53829	Promoter	2	7033940	7034317	378	2	AT2G16225	AT2G16225.1	-106
2	7716381	7717130	750	*	peak_98	1000	-1	29.8612	-1	470	3.62528	4.05507	3' UTR	2	7713234	7716505	3272	1	AT2G17760	AT2G17760.1	3147
3	18411622	18412410	789	*	peak_99	1000	-1	29.8612	-1	338	3.90376	4.32603	Distal Intergenic	3	18413564	18415713	2150	1	AT3G49660	AT3G49660.1	-1154
4	2558616	2559290	675	*	peak_100	1000	-1	29.8612	-1	330	4.06204	4.498	Distal Intergenic	4	2554997	2557258	2262	1	AT4G04990	AT4G04990.1	3619
4	5277733	5279028	1296	*	peak_101	1000	-1	29.8612	-1	184	3.64754	4.09144	Distal Intergenic	4	5286158	5292270	6113	1	AT4G08350	AT4G08350.1	-7130
4	7364579	7365276	698	*	peak_102	1000	-1	29.8612	-1	244	3.88531	4.28681	3' UTR	4	7365257	7368730	3474	2	AT4G12430	AT4G12430.1	3454
5	18357717	18358673	957	*	peak_103	1000	-1	29.8612	-1	158	4.19369	4.64779	Promoter	5	18358788	18358911	124	2	AT5G45307	at5g45307	238
2	2197077	2198205	1129	*	peak_104	1000	-1	29.4423	-1	360	3.97833	4.38982	Promoter	2	2198271	2198405	135	2	AT2G05786	AT2G05786.1	200
1	13699693	13700601	909	*	peak_105	1000	-1	29.095	-1	419	3.84673	4.26795	Promoter	1	13700765	13701632	868	1	AT1G36380	AT1G36380.1	-164
1	28788481	28789836	1356	*	peak_106	1000	-1	29.095	-1	1207	4.06615	4.50761	3' UTR	1	28786290	28787328	1039	1	AT1G76705	AT1G76705.1	2191
2	6729322	6730697	1376	*	peak_107	1000	-1	29.095	-1	1069	3.55753	3.98595	Distal Intergenic	2	6723948	6728183	4236	2	AT2G15420	AT2G15420.1	-1139
2	13790449	13790917	469	*	peak_108	1000	-1	29.095	-1	147	3.50701	3.93861	Promoter	2	13788517	13790077	1561	2	AT2G32480	AT2G32480.2	-372
2	16022612	16023964	1353	*	peak_109	1000	-1	29.095	-1	675	4.03717	4.45322	Promoter	2	16022334	16024854	2521	2	AT2G38255	AT2G38255.1	890
2	19521422	19521817	396	*	peak_110	1000	-1	29.095	-1	172	3.75527	4.17285	Promoter	2	19521774	19524095	2322	1	AT2G47590	AT2G47590.1	0
2	2454690	2455379	690	*	peak_111	1000	-1	29.0687	-1	351	3.55088	3.96852	Distal Intergenic	2	2457573	2459940	2368	1	AT2G06255	AT2G06255.1	-2194
2	9946906	9947321	416	*	peak_112	1000	-1	29.0687	-1	235	3.9772	4.38255	Distal Intergenic	2	9948594	9952896	4303	1	AT2G23360	AT2G23360.1	-1273
3	9096872	9097421	550	*	peak_113	1000	-1	29.0687	-1	148	3.65365	4.11445	Promoter	3	9097391	9099073	1683	1	AT3G24890	AT3G24890.1	0
3	21158963	21159479	517	*	peak_114	1000	-1	29.0687	-1	251	3.47024	3.8851	Promoter	3	21157852	21158867	1016	2	AT3G57160	AT3G57160.2	-96
4	144544	145209	666	*	peak_115	1000	-1	29.0687	-1	437	3.61422	4.0268	Promoter	4	142570	144561	1992	2	AT4G00330	AT4G00330.1	0
4	683869	685586	1718	*	peak_116	1000	-1	29.0687	-1	1525	3.54128	3.95589	Promoter	4	685670	686886	1217	1	AT4G01580	AT4G01580.1	-84
4	4193292	4195512	2221	*	peak_117	1000	-1	29.0687	-1	875	3.48199	3.92127	Promoter	4	4195564	4197571	2008	1	AT4G07390	AT4G07390.1	-52
5	7055411	7056279	869	*	peak_118	1000	-1	29.0687	-1	401	3.47504	3.90452	Promoter	5	7050226	7055398	5173	2	AT5G20830	AT5G20830.2	-13
5	9394335	9397786	3452	*	peak_119	1000	-1	29.0687	-1	2386	3.46359	3.88133	Promoter	5	9393065	9394102	1038	2	AT5G26580	AT5G26580.1	-233
5	13960138	13960586	449	*	peak_120	1000	-1	29.0687	-1	240	3.65356	4.10854	Promoter	5	13956672	13959830	3159	2	AT5G35790	AT5G35790.1	-308
1	16843742	16844480	739	*	peak_121	1000	-1	28.3161	-1	572	3.51676	3.94725	Distal Intergenic	1	16847684	16848343	660	1	AT1G44414	AT1G44414.1	-3204
2	12857840	12858362	523	*	peak_122	1000	-1	28.3161	-1	313	3.39451	3.81506	Promoter	2	12858462	12860142	1681	1	AT2G30115	AT2G30115.1	-100
2	18853725	18854526	802	*	peak_123	1000	-1	28.3161	-1	182	3.47327	3.9005	Promoter	2	18854555	18855184	630	2	AT2G45780	AT2G45780.1	658
3	16937652	16938639	988	*	peak_124	1000	-1	28.3161	-1	290	3.61907	4.04056	Intron (AT3G46120.1/AT3G46120, intron 2 of 5)	3	16935921	16939766	3846	2	AT3G46120	AT3G46120.1	1127
4	4882035	4882433	399	*	peak_125	1000	-1	28.3161	-1	153	3.47138	3.89266	Distal Intergenic	4	4884848	4886035	1188	2	AT4G08039	AT4G08039.1	3602
5	13634070	13634440	371	*	peak_126	1000	-1	28.3161	-1	227	3.86679	4.27447	Promoter	5	13634399	13638375	3977	1	AT5G35410	AT5G35410.1	0
5	15504702	15505908	1207	*	peak_127	1000	-1	28.3161	-1	541	3.88197	4.28071	Distal Intergenic	5	15501184	15503744	2561	1	AT5G38710	AT5G38710.2	3518
5	17730364	17730892	529	*	peak_128	1000	-1	28.3161	-1	147	3.89212	4.29932	Promoter	5	17731005	17732298	1294	1	AT5G44060	AT5G44060.1	-113
1	23622404	23623124	721	*	peak_129	1000	-1	28.2826	-1	403	3.47169	3.89655	Downstream (<=300bp)	1	23618378	23622396	4019	1	AT1G63690	AT1G63690.2	4026
1	29468579	29469732	1154	*	peak_130	1000	-1	28.2826	-1	783	3.64347	4.08062	Promoter	1	29467412	29468394	983	2	AT1G78320	AT1G78320.1	-185
2	4349994	4351464	1471	*	peak_131	1000	-1	28.2826	-1	777	3.92023	4.3403	Distal Intergenic	2	4348511	4349577	1067	1	AT2G11005	AT2G11005.1	1483
2	11122374	11122783	410	*	peak_132	1000	-1	28.2826	-1	213	3.45635	3.87026	Promoter	2	11123430	11123817	388	1	AT2G26120	AT2G26120.1	-647
2	11812280	11812759	480	*	peak_133	1000	-1	28.2826	-1	222	3.41617	3.84748	Distal Intergenic	2	11809279	11811280	2002	1	AT2G27690	AT2G27690.1	3001
3	15104141	15104463	323	*	peak_134	1000	-1	28.2826	-1	158	3.79866	4.2124	Distal Intergenic	3	15094048	15095989	1942	1	AT3G43120	AT3G43120.1	10093
3	18022735	18023874	1140	*	peak_135	1000	-1	28.2826	-1	231	4.12564	4.56962	Promoter	3	18021356	18022648	1293	2	AT3G48640	AT3G48640.2	-87
4	6598787	6599289	503	*	peak_136	1000	-1	28.2826	-1	306	3.55869	3.99048	Promoter	4	6597863	6598658	796	2	AT4G10700	AT4G10700.1	-129
4	17503780	17504463	684	*	peak_137	1000	-1	28.2826	-1	159	3.66301	4.12052	Promoter	4	17504428	17506426	1999	1	AT4G37180	AT4G37180.1	0
5	9181251	9181650	400	*	peak_138	1000	-1	28.2826	-1	206	3.58268	3.99976	Distal Intergenic	5	9172911	9174598	1688	2	AT5G26230	AT5G26230.1	-6653
5	13067836	13068617	782	*	peak_139	1000	-1	28.2826	-1	492	3.90113	4.31242	Distal Intergenic	5	13061035	13062230	1196	1	AT5G34869	AT5G34869.1	6801
5	13631186	13632095	910	*	peak_140	1000	-1	28.2826	-1	747	3.63594	4.07019	Distal Intergenic	5	13634399	13638375	3977	1	AT5G35410	AT5G35410.1	-2304
5	15139390	15140567	1178	*	peak_141	1000	-1	28.2826	-1	827	3.63342	4.06009	Promoter	5	15139081	15139282	202	2	AT5G05605	AT5G05605.1	-108
1	9126479	9126837	359	*	peak_142	1000	-1	28.0322	-1	192	3.83276	4.26132	Promoter	1	9121443	9125578	4136	2	AT1G26370	AT1G26370.1	-901
4	16021394	16021920	527	*	peak_143	1000	-1	28.0026	-1	204	3.42697	3.85506	Promoter	4	16015640	16021230	5591	2	AT4G33210	AT4G33210.1	-164
5	13628160	13629728	1569	*	peak_144	1000	-1	27.989	-1	814	3.93522	4.34752	Distal Intergenic	5	13634399	13638375	3977	1	AT5G35410	AT5G35410.1	-4671
1	9187480	9188700	1221	*	peak_145	1000	-1	27.5436	-1	373	3.36039	3.79382	Promoter	1	9188945	9190896	1952	1	AT1G26590	AT1G26590.2	-245
2	2174673	2176479	1807	*	peak_146	1000	-1	27.5436	-1	1530	3.97924	4.39734	Distal Intergenic	2	2171390	2171936	547	2	AT2G05753	AT2G05753.1	-2737
2	2654041	2655013	973	*	peak_147	1000	-1	27.5436	-1	400	3.48633	3.92559	Distal Intergenic	2	2647991	2649647	1657	2	AT2G06645	AT2G06645.1	-4394
2	5323634	5324032	399	*	peak_148	1000	-1	27.5436	-1	193	3.47097	3.88885	Promoter	2	5322903	5323624	722	2	AT2G12945	AT2G12945.1	-10
2	7023886	7024418	533	*	peak_149	1000	-1	27.5436	-1	185	3.47512	3.90859	Promoter	2	7024607	7025231	625	1	AT2G16200	AT2G16200.2	-189
2	9714773	9715578	806	*	peak_150	1000	-1	27.5436	-1	616	3.58425	4.00419	Promoter	2	9715049	9716192	1144	1	AT2G22807	AT2G22807.1	0
3	10402023	10402868	846	*	peak_151	1000	-1	27.5436	-1	311	3.74696	4.16183	Promoter	3	10402872	10403511	640	1	AT3G27999	AT3G27999.1	-4
4	724169	724899	731	*	peak_152	1000	-1	27.5436	-1	307	3.32759	3.75954	Distal Intergenic	4	729863	732433	2571	1	AT4G01690	AT4G01690.1	-4964
5	10456279	10456711	433	*	peak_153	1000	-1	27.5436	-1	286	3.58962	4.00869	Promoter	5	10455682	10455807	126	2	AT5G28491	AT5G28491.1	-472
5	18111847	18112477	631	*	peak_154	1000	-1	27.5436	-1	425	3.3303	3.76974	Promoter	5	18110406	18111813	1408	2	AT5G44860	AT5G44860.1	-34
1	18777002	18777403	402	*	peak_155	1000	-1	27.5032	-1	182	3.71517	4.14463	Promoter	1	18774805	18777012	2208	2	AT1G50670	AT1G50670.1	0
1	20165773	20166700	928	*	peak_156	1000	-1	27.5032	-1	517	3.23629	3.6442	Promoter	1	20167597	20169684	2088	1	AT1G54030	AT1G54030.1	-897
1	23183236	23183545	310	*	peak_157	1000	-1	27.5032	-1	140	3.46144	3.8776	Promoter	1	23181478	23183227	1750	2	AT1G62610	AT1G62610.3	-9
1	23598865	23599294	430	*	peak_158	1000	-1	27.5032	-1	196	3.33023	3.7663	Promoter	1	23599413	23603164	3752	1	AT1G63650	AT1G63650.3	-119
2	14311003	14311744	742	*	peak_159	1000	-1	27.5032	-1	381	3.34224	3.77667	Promoter	2	14309484	14310608	1125	2	AT2G33830	AT2G33830.2	-395
2	17942580	17942958	379	*	peak_160	1000	-1	27.5032	-1	193	3.52326	3.95158	Distal Intergenic	2	17945662	17947155	1494	1	AT2G43150	AT2G43150.1	-2704
3	5437222	5437916	695	*	peak_161	1000	-1	27.5032	-1	540	3.61788	4.03132	Promoter	3	5437962	5439068	1107	1	AT3G16020	AT3G16020.2	-46
3	8330487	8330987	501	*	peak_162	1000	-1	27.5032	-1	286	3.30554	3.72455	Distal Intergenic	3	8332797	8336235	3439	1	AT3G23300	AT3G23300.1	-1810
3	10584835	10585937	1103	*	peak_163	1000	-1	27.5032	-1	319	3.28227	3.68987	Distal Intergenic	3	10586566	10587759	1194	2	AT3G28330	AT3G28330.1	1822
3	16148236	16148549	314	*	peak_164	1000	-1	27.5032	-1	148	3.24597	3.65727	Distal Intergenic	3	16151123	16154607	3485	1	AT3G44560	AT3G44560.1	-2574
3	21943460	21944011	552	*	peak_165	1000	-1	27.5032	-1	200	3.24545	3.65461	Promoter	3	21944170	21946007	1838	1	AT3G59380	AT3G59380.1	-159
4	7443753	7444411	659	*	peak_166	1000	-1	27.5032	-1	331	3.64308	4.0754	Promoter	4	7445278	7449205	3928	1	AT4G12570	AT4G12570.1	-867
5	1063584	1064607	1024	*	peak_167	1000	-1	27.5032	-1	871	3.27475	3.68161	Promoter	5	1060106	1063425	3320	2	AT5G03940	AT5G03940.1	-159
5	10451101	10451777	677	*	peak_168	1000	-1	27.5032	-1	522	3.59675	4.01321	Distal Intergenic	5	10447002	10447207	206	2	AT5G04765	AT5G04765.1	-3894
5	17395685	17396746	1062	*	peak_169	1000	-1	27.5032	-1	519	3.7892	4.20094	Promoter	5	17393598	17395148	1551	2	AT5G43340	AT5G43340.1	-537
5	19112539	19113294	756	*	peak_170	1000	-1	27.5032	-1	216	3.62287	4.04533	Distal Intergenic	5	19115358	19115909	552	1	AT5G06945	AT5G06945.1	-2064
1	22060471	22061075	605	*	peak_171	1000	-1	27.4355	-1	446	3.38494	3.80807	Promoter	1	22060924	22061516	593	2	AT1G59930	AT1G59930.1	441
1	7984297	7985115	819	*	peak_172	1000	-1	26.7778	-1	549	3.40292	3.82558	3' UTR	1	7982093	7984307	2215	1	AT1G22590	AT1G22590.2	2204
1	16984449	16985103	655	*	peak_173	1000	-1	26.7778	-1	234	3.26191	3.67074	Promoter	1	16982904	16984444	1541	2	AT1G44920	AT1G44920.1	-5
2	5792178	5792508	331	*	peak_174	1000	-1	26.7778	-1	175	3.27529	3.68435	Distal Intergenic	2	5788445	5791128	2684	2	AT2G13840	AT2G13840.1	-1050
2	7761048	7761912	865	*	peak_175	1000	-1	26.7778	-1	543	3.26096	3.66805	Promoter	2	7760005	7760839	835	2	AT2G17850	AT2G17850.3	-209
2	8884041	8885029	989	*	peak_176	1000	-1	26.7778	-1	766	3.20597	3.63616	Distal Intergenic	2	8886037	8886444	408	2	AT2G20613	AT2G20613.1	1415
3	7181558	7182014	457	*	peak_177	1000	-1	26.7778	-1	229	3.42037	3.85127	Promoter	3	7182013	7186567	4555	1	AT3G20560	AT3G20560.1	0
3	8067030	8067620	591	*	peak_178	1000	-1	26.7778	-1	279	3.54257	3.96423	Promoter	3	8066359	8066574	216	2	AT3G04305	AT3G04305.1	-456
3	9509274	9511322	2049	*	peak_179	1000	-1	26.7778	-1	926	3.68863	4.13861	Promoter	3	9506778	9509302	2525	2	AT3G26000	AT3G26000.1	0
3	11446334	11447121	788	*	peak_180	1000	-1	26.7778	-1	430	3.38637	3.81154	3' UTR	3	11447028	11448609	1582	2	AT3G29630	AT3G29630.2	1488
4	6909211	6909805	595	*	peak_181	1000	-1	26.7778	-1	208	3.35938	3.79033	Distal Intergenic	4	6907488	6908442	955	1	AT4G11370	AT4G11370.1	1723
5	10237975	10238320	346	*	peak_182	1000	-1	26.7778	-1	171	3.29487	3.70683	Promoter	5	10238550	10239773	1224	1	AT5G28262	AT5G28262.1	-230
5	14019674	14020071	398	*	peak_183	1000	-1	26.7778	-1	158	3.47577	3.91274	Promoter	5	14020779	14021700	922	1	AT5G35870	AT5G35870.1	-708
5	22680186	22681235	1050	*	peak_184	1000	-1	26.7778	-1	904	3.63483	4.06509	Promoter	5	22681238	22684252	3015	1	AT5G56010	AT5G56010.1	-3
1	1501800	1502265	466	*	peak_185	1000	-1	26.7305	-1	242	3.68705	4.13272	Promoter	1	1498114	1501824	3711	2	AT1G05180	AT1G05180.2	0
1	11496392	11497153	762	*	peak_186	1000	-1	26.7305	-1	546	3.74978	4.16729	Promoter	1	11497402	11497896	495	1	AT1G06497	AT1G06497.1	-249
1	16261080	16261517	438	*	peak_187	1000	-1	26.7305	-1	214	3.80344	4.21825	Distal Intergenic	1	16263805	16264945	1141	1	AT1G43160	AT1G43160.1	-2288
1	18244681	18245800	1120	*	peak_188	1000	-1	26.7305	-1	478	3.18395	3.61143	Promoter	1	18246305	18248088	1784	1	AT1G49320	AT1G49320.1	-505
1	22086799	22087640	842	*	peak_189	1000	-1	26.7305	-1	201	3.30326	3.72152	Promoter	1	22087975	22088246	272	2	AT1G08293	AT1G08293.1	606
2	126966	128098	1133	*	peak_190	1000	-1	26.7305	-1	792	3.55569	3.98149	Distal Intergenic	2	128291	129132	842	2	AT2G01240	AT2G01240.1	1034
2	1292099	1292745	647	*	peak_191	1000	-1	26.7305	-1	421	3.56235	3.9951	Distal Intergenic	2	1289832	1291444	1613	1	AT2G04032	AT2G04032.1	2267
2	2761463	2762270	808	*	peak_192	1000	-1	26.7305	-1	263	3.12063	3.55207	Distal Intergenic	2	2763449	2765743	2295	1	AT2G06850	AT2G06850.1	-1179
2	2779436	2780005	570	*	peak_193	1000	-1	26.7305	-1	184	3.1276	3.56213	Distal Intergenic	2	2763513	2765740	2228	1	AT2G06850	AT2G06850.2	15923
3	719376	720187	812	*	peak_194	1000	-1	26.7305	-1	665	3.361	3.80096	Promoter	3	720360	720570	211	2	AT3G01235	AT3G01235.1	383
3	8393809	8394619	811	*	peak_195	1000	-1	26.7305	-1	324	3.38178	3.80462	Promoter	3	8387398	8393467	6070	2	AT3G23430	AT3G23430.1	-342
3	15049248	15050808	1561	*	peak_196	1000	-1	26.7305	-1	652	3.29863	3.70973	Promoter	3	15051658	15051935	278	1	AT3G42995	AT3G42995.1	-850
3	15334680	15335367	688	*	peak_197	1000	-1	26.7305	-1	344	3.13303	3.56983	Distal Intergenic	3	15336705	15337170	466	2	AT3G06595	at3g06595	1803
3	15946635	15948078	1444	*	peak_198	1000	-1	26.7305	-1	938	3.54142	3.96002	Distal Intergenic	3	15948505	15950245	1741	2	AT3G44250	AT3G44250.1	2167
4	111101	111901	801	*	peak_199	1000	-1	26.7305	-1	163	3.36073	3.79736	Promoter	4	106250	111005	4756	2	AT4G00240	AT4G00240.2	-96
4	184358	185481	1124	*	peak_200	1000	-1	26.7305	-1	160	3.28152	3.68712	Promoter	4	181267	184393	3127	2	AT4G00420	AT4G00420.4	0
4	5437341	5438421	1081	*	peak_201	1000	-1	26.7305	-1	602	3.60997	4.02231	Promoter	4	5436600	5439167	2568	1	AT4G08545	AT4G08545.1	741
4	7627010	7627461	452	*	peak_202	1000	-1	26.7305	-1	245	3.25275	3.66265	Promoter	4	7626548	7628395	1848	2	AT4G13080	AT4G13080.1	934
4	9492170	9492940	771	*	peak_203	1000	-1	26.7305	-1	180	3.15926	3.58541	Promoter	4	9488466	9492400	3935	2	AT4G16860	AT4G16860.2	0
4	14393653	14395108	1456	*	peak_204	1000	-1	26.7305	-1	785	3.66667	4.12657	Promoter	4	14391849	14393381	1533	2	AT4G29190	AT4G29190.1	-272
5	1094152	1095086	935	*	peak_205	1000	-1	26.7305	-1	428	3.76006	4.17845	Promoter	5	1093679	1094230	552	1	AT5G04045	AT5G04045.1	473
5	3965930	3966378	449	*	peak_206	1000	-1	26.7305	-1	293	3.40756	3.83637	Promoter	5	3966321	3968937	2617	1	AT5G12260	AT5G12260.1	0
5	9253809	9255078	1270	*	peak_207	1000	-1	26.7305	-1	438	3.39708	3.81854	3' UTR	5	9255053	9259028	3976	2	AT5G26360	AT5G26360.1	3950
5	15254581	15255004	424	*	peak_208	1000	-1	26.7305	-1	221	3.28685	3.69265	Distal Intergenic	5	15256243	15258755	2513	1	AT5G38200	AT5G38200.2	-1239
5	26116509	26117903	1395	*	peak_209	1000	-1	26.7305	-1	445	3.50943	3.94291	Distal Intergenic	5	26119211	26119825	615	2	AT5G65350	AT5G65350.1	1922
1	25580167	25581624	1458	*	peak_210	1000	-1	26.1003	-1	293	3.71851	4.15026	Promoter	1	25579373	25580194	822	2	AT1G68250	AT1G68250.2	0
2	4423724	4424173	450	*	peak_211	1000	-1	26.0186	-1	156	3.30605	3.7276	Distal Intergenic	2	4416920	4419072	2153	1	AT2G11035	AT2G11035.1	6804
2	7306701	7307743	1043	*	peak_212	1000	-1	26.0186	-1	180	3.45994	3.87392	Promoter	2	7303812	7306675	2864	2	AT2G16860	AT2G16860.2	-26
3	12013635	12014886	1252	*	peak_213	1000	-1	26.0186	-1	823	3.47684	3.91697	Distal Intergenic	3	11992043	11992491	449	1	AT3G30387	AT3G30387.1	21592
3	15981761	15982519	759	*	peak_214	1000	-1	26.0186	-1	515	3.04486	3.46804	Promoter	3	15983199	15985535	2337	1	AT3G44300	AT3G44300.1	-680
3	19533251	19533887	637	*	peak_215	1000	-1	26.0186	-1	297	3.77323	4.18412	Promoter	3	19532195	19533093	899	2	AT3G52700	AT3G52700.2	-158
1	2188571	2189241	671	*	peak_216	1000	-1	25.9645	-1	448	3.11159	3.53979	Promoter	1	2187566	2188734	1169	2	AT1G07128	AT1G07128.1	0
1	6122843	6123618	776	*	peak_217	1000	-1	25.9645	-1	369	3.26951	3.67886	Promoter	1	6123567	6125339	1773	1	AT1G17780	AT1G17780.2	0
2	2162662	2162992	331	*	peak_218	1000	-1	25.9645	-1	145	3.30198	3.71852	Distal Intergenic	2	2169305	2170528	1224	2	AT2G05752	AT2G05752.1	7536
2	7595352	7596134	783	*	peak_219	1000	-1	25.9645	-1	610	3.02062	3.44694	Distal Intergenic	2	7590295	7594195	3901	2	AT2G17480	AT2G17480.1	-1157
2	14636702	14637246	545	*	peak_220	1000	-1	25.9645	-1	223	3.77986	4.18967	Distal Intergenic	2	14634090	14635627	1538	2	AT2G34700	AT2G34700.1	-1075
3	4318341	4319239	899	*	peak_221	1000	-1	25.9645	-1	453	3.24215	3.64938	3' UTR	3	4314505	4318487	3983	1	AT3G13320	AT3G13320.1	3836
3	8264850	8265830	981	*	peak_222	1000	-1	25.9645	-1	480	3.32646	3.74976	Promoter	3	8264650	8265060	411	2	AT3G23165	AT3G23165.1	0
3	10804138	10804593	456	*	peak_223	1000	-1	25.9645	-1	234	3.06992	3.50192	Distal Intergenic	3	10805857	10808461	2605	2	AT3G28780	AT3G28780.1	3868
3	11715895	11717523	1629	*	peak_224	1000	-1	25.9645	-1	292	3.34131	3.77325	Promoter	3	11717591	11718128	538	1	AT3G29797	AT3G29797.1	-68
3	20947828	20948446	619	*	peak_225	1000	-1	25.9645	-1	156	3.35719	3.78014	Promoter	3	20947107	20947731	625	2	AT3G56520	AT3G56520.1	-97
4	5189773	5190828	1056	*	peak_226	1000	-1	25.9645	-1	259	3.24179	3.6468	Promoter	4	5187785	5189794	2010	2	AT4G08230	AT4G08230.1	0
5	10089310	10089651	342	*	peak_227	1000	-1	25.9645	-1	166	3.17822	3.60098	Distal Intergenic	5	10090002	10092686	2685	2	AT5G28080	AT5G28080.1	3035
5	13083021	13083885	865	*	peak_228	1000	-1	25.9645	-1	240	3.05271	3.479	Distal Intergenic	5	13085037	13086565	1529	1	AT5G34871	AT5G34871.1	-1152
5	13767915	13768242	328	*	peak_229	1000	-1	25.9645	-1	145	3.16476	3.59315	Promoter	5	13765076	13767888	2813	2	AT5G35590	AT5G35590.1	-27
5	17064189	17065035	847	*	peak_230	1000	-1	25.9645	-1	309	3.25482	3.66534	Downstream (<=300bp)	5	17066197	17071408	5212	1	AT5G42620	AT5G42620.1	-1162
5	20501686	20502392	707	*	peak_231	1000	-1	25.9645	-1	442	3.43675	3.8664	Promoter	5	20498476	20501786	3311	2	AT5G50350	AT5G50350.1	0
3	5058404	5058878	475	*	peak_232	1000	-1	25.8808	-1	164	3.41404	3.84374	Downstream (<=300bp)	3	5056068	5058248	2181	1	AT3G15020	AT3G15020.2	2336
5	11610714	11611835	1122	*	peak_233	1000	-1	25.6983	-1	259	3.1324	3.5647	Promoter	5	11611787	11614536	2750	1	AT5G30490	AT5G30490.1	0
5	19794464	19795843	1380	*	peak_234	1000	-1	25.3314	-1	462	3.35791	3.78688	Promoter	5	19792282	19794480	2199	2	AT5G48820	AT5G48820.1	0
1	12729017	12729653	637	*	peak_235	1000	-1	25.2663	-1	452	3.31656	3.74649	Distal Intergenic	1	12736000	12738196	2197	2	AT1G34750	AT1G34750.1	8543
1	16892929	16893571	643	*	peak_236	1000	-1	25.2663	-1	396	3.13269	3.56725	Promoter	1	16893723	16895465	1743	1	AT1G44750	AT1G44750.8	-152
1	22454275	22455007	733	*	peak_237	1000	-1	25.2663	-1	314	3.04318	3.45958	Promoter	1	22455320	22455589	270	1	AT1G60983	AT1G60983.1	-313
3	7776108	7776692	585	*	peak_238	1000	-1	25.2663	-1	304	3.31642	3.74326	Promoter	3	7775329	7776109	781	2	AT3G22070	AT3G22070.1	0
3	14306369	14307489	1121	*	peak_239	1000	-1	25.2663	-1	588	3.43398	3.85884	Promoter	3	14308062	14308169	108	2	AT3G42148	AT3G42148.1	680
3	22031849	22032984	1136	*	peak_240	1000	-1	25.2663	-1	314	2.95971	3.40476	Promoter	3	22033129	22034149	1021	1	AT3G59650	AT3G59650.2	-145
4	3358133	3358784	652	*	peak_241	1000	-1	25.2663	-1	338	3.503	3.93435	3' UTR	4	3356535	3358162	1628	1	AT4G06534	AT4G06534.1	1598
4	5728316	5729177	862	*	peak_242	1000	-1	25.2663	-1	551	3.18622	3.61954	Promoter	4	5729169	5730850	1682	1	AT4G08930	AT4G08930.1	0
4	6038011	6039338	1328	*	peak_243	1000	-1	25.2663	-1	792	3.06233	3.49722	Promoter	4	6039055	6040226	1172	1	AT4G09550	AT4G09550.1	0
4	6109137	6110058	922	*	peak_244	1000	-1	25.2663	-1	246	3.15365	3.58282	Promoter	4	6107112	6109176	2065	2	AT4G09670	AT4G09670.1	0
4	7826723	7827988	1266	*	peak_245	1000	-1	25.2663	-1	474	3.55344	3.97709	Promoter	4	7823894	7826997	3104	2	AT4G13460	AT4G13460.1	0
5	6230529	6231331	803	*	peak_246	1000	-1	25.2663	-1	390	3.35747	3.78348	Promoter	5	6228163	6230630	2468	2	AT5G18680	AT5G18680.1	0
5	7627174	7627613	440	*	peak_247	1000	-1	25.2663	-1	247	3.05738	3.48796	Promoter	5	7627597	7630716	3120	1	AT5G22830	AT5G22830.2	0
5	13139839	13140624	786	*	peak_248	1000	-1	25.2663	-1	587	3.3288	3.7629	Distal Intergenic	5	13107626	13111656	4031	2	AT5G34850	AT5G34850.1	-28183
5	15333598	15334042	445	*	peak_249	1000	-1	25.2663	-1	285	3.09998	3.52545	Promoter	5	15331711	15333629	1919	2	AT5G38360	AT5G38360.2	0
1	9116177	9116863	687	*	peak_250	1000	-1	25.2055	-1	241	3.19673	3.6278	Promoter	1	9116010	9116781	772	2	AT1G26350	AT1G26350.1	0
1	9204663	9205099	437	*	peak_251	1000	-1	25.2055	-1	264	3.40483	3.82914	Promoter	1	9205800	9207417	1618	1	AT1G26630	AT1G26630.1	-701
1	10568184	10568691	508	*	peak_252	1000	-1	25.2055	-1	163	2.96104	3.40691	Distal Intergenic	1	10571310	10573365	2056	1	AT1G30100	AT1G30100.1	-2619
1	13438241	13439352	1112	*	peak_253	1000	-1	25.2055	-1	620	3.307	3.73069	Distal Intergenic	1	13436586	13436828	243	1	AT1G36030	AT1G36030.1	1655
1	16752934	16753903	970	*	peak_254	1000	-1	25.2055	-1	509	3.48701	3.92993	Distal Intergenic	1	16753944	16755670	1727	2	AT1G44080	AT1G44080.1	1767
1	20467068	20467492	425	*	peak_255	1000	-1	25.2055	-1	221	3.18251	3.60617	Distal Intergenic	1	20470678	20475180	4503	1	AT1G54920	AT1G54920.3	-3186
1	24039149	24039830	682	*	peak_256	1000	-1	25.2055	-1	240	3.05372	3.48122	Promoter	1	24039706	24040636	931	2	AT1G64700	AT1G64700.1	806
1	24724576	24725088	513	*	peak_257	1000	-1	25.2055	-1	247	2.94908	3.39209	Promoter	1	24722971	24724475	1505	2	AT1G66310	AT1G66310.1	-101
1	25642042	25642590	549	*	peak_258	1000	-1	25.2055	-1	319	3.08078	3.51374	Promoter	1	25642534	25645607	3074	1	AT1G68390	AT1G68390.1	0
2	3112685	3113445	761	*	peak_259	1000	-1	25.2055	-1	347	3.1708	3.59577	Distal Intergenic	2	3125671	3126173	503	1	AT2G07505	AT2G07505.1	-12226
2	6512988	6513667	680	*	peak_260	1000	-1	25.2055	-1	210	3.00667	3.4343	Distal Intergenic	2	6510841	6512641	1801	1	AT2G15042	AT2G15042.1	2147
2	11373144	11373493	350	*	peak_261	1000	-1	25.2055	-1	144	2.88161	3.32857	Distal Intergenic	2	11368474	11371124	2651	1	AT2G26700	AT2G26700.1	4670
2	15575095	15575957	863	*	peak_262	1000	-1	25.2055	-1	533	3.10181	3.52781	Promoter	2	15575996	15577877	1882	1	AT2G37060	AT2G37060.1	-39
3	12015188	12016793	1606	*	peak_263	1000	-1	25.2055	-1	547	3.28729	3.69823	Distal Intergenic	3	11992043	11992491	449	1	AT3G30387	AT3G30387.1	23145
4	438109	438968	860	*	peak_264	1000	-1	25.2055	-1	367	3.43463	3.86259	Promoter	4	438991	445218	6228	1	AT4G01020	AT4G01020.1	-23
4	1253768	1254738	971	*	peak_265	1000	-1	25.2055	-1	408	3.11414	3.54223	Distal Intergenic	4	1256144	1257320	1177	1	AT4G02810	AT4G02810.1	-1406
5	7133547	7134255	709	*	peak_266	1000	-1	25.2055	-1	418	3.16145	3.58798	Promoter	5	7128475	7133512	5038	2	AT5G20990	AT5G20990.1	-35
5	10763093	10764246	1154	*	peak_267	1000	-1	25.2055	-1	599	3.31323	3.73383	Distal Intergenic	5	10776131	10776952	822	1	AT5G28720	AT5G28720.1	-11885
5	12419885	12420578	694	*	peak_268	1000	-1	25.2055	-1	248	3.62428	4.05015	Distal Intergenic	5	12439708	12440242	535	1	AT5G05045	AT5G05045.1	-19130
5	19121071	19121738	668	*	peak_269	1000	-1	25.2055	-1	363	3.0343	3.45539	Promoter	5	19118465	19121103	2639	2	AT5G47070	AT5G47070.1	0
5	19700051	19700608	558	*	peak_270	1000	-1	25.2055	-1	309	2.93757	3.37959	Promoter	5	19700640	19701022	383	1	AT5G48595	AT5G48595.1	-32
1	12473920	12474750	831	*	peak_271	1000	-1	24.9629	-1	246	3.41367	3.84007	3' UTR	1	12472868	12473974	1107	1	AT1G34245	AT1G34245.1	1052
1	13396385	13397205	821	*	peak_272	1000	-1	24.5208	-1	185	2.98725	3.41964	Distal Intergenic	1	13422554	13423028	475	1	AT1G36000	AT1G36000.1	-25349
1	17579621	17580148	528	*	peak_273	1000	-1	24.5208	-1	260	3.04018	3.4575	Promoter	1	17580477	17580758	282	1	AT1G07413	AT1G07413.1	-329
1	21725996	21726881	886	*	peak_274	1000	-1	24.5208	-1	705	3.05191	3.47679	Promoter	1	21726963	21728802	1840	1	AT1G58470	AT1G58470.1	-82
1	23173901	23174256	356	*	peak_275	1000	-1	24.5208	-1	178	3.14404	3.57764	Promoter	1	23173397	23173691	295	2	AT1G08533	AT1G08533.1	-210
1	27186944	27187401	458	*	peak_276	1000	-1	24.5208	-1	153	2.89523	3.34438	Promoter	1	27188036	27189358	1323	1	AT1G72230	AT1G72230.1	-635
2	5511153	5511597	445	*	peak_277	1000	-1	24.5208	-1	248	2.90157	3.35671	Promoter	2	5511562	5513838	2277	1	AT2G13290	AT2G13290.1	0
2	7862650	7864004	1355	*	peak_278	1000	-1	24.5208	-1	1091	3.13868	3.57245	Promoter	2	7864175	7867766	3592	1	AT2G18090	AT2G18090.2	-171
2	11093386	11093877	492	*	peak_279	1000	-1	24.5208	-1	288	2.83245	3.26852	Promoter	2	11091330	11093444	2115	2	AT2G26030	AT2G26030.1	0
2	12448409	12449291	883	*	peak_280	1000	-1	24.5208	-1	712	3.1271	3.55959	Downstream (<=300bp)	2	12443919	12448163	4245	1	AT2G28970	AT2G28970.1	4490
3	17044394	17045963	1570	*	peak_281	1000	-1	24.5208	-1	565	3.18564	3.61681	Promoter	3	17042215	17043500	1286	2	AT3G46360	AT3G46360.1	-894
3	17985614	17986323	710	*	peak_282	1000	-1	24.5208	-1	535	2.95911	3.40052	Distal Intergenic	3	17987378	17989763	2386	1	AT3G48530	AT3G48530.1	-1055
4	5490614	5491409	796	*	peak_283	1000	-1	24.5208	-1	284	2.88776	3.33443	Distal Intergenic	4	5500313	5506313	6001	1	AT4G08620	AT4G08620.1	-8904
5	8122956	8123901	946	*	peak_284	1000	-1	24.5208	-1	648	3.30173	3.71557	Promoter	5	8118317	8122914	4598	2	AT5G24030	AT5G24030.1	-42
5	13195357	13195705	349	*	peak_285	1000	-1	24.5208	-1	176	2.87508	3.31706	Promoter	5	13195705	13196052	348	1	AT5G34882	AT5G34882.1	0
5	13602813	13603259	447	*	peak_286	1000	-1	24.5208	-1	273	3.19158	3.6223	Promoter	5	13599220	13602355	3136	2	AT5G35400	AT5G35400.1	-458
5	13703871	13705586	1716	*	peak_287	1000	-1	24.5208	-1	518	2.84218	3.28084	Distal Intergenic	5	13707035	13708040	1006	1	AT5G35525	AT5G35525.1	-1449
5	14608285	14609002	718	*	peak_288	1000	-1	24.5208	-1	210	3.00655	3.43222	Promoter	5	14606980	14607754	775	2	AT5G36980	AT5G36980.1	-531
5	14868751	14869255	505	*	peak_289	1000	-1	24.5208	-1	284	2.95774	3.39843	Promoter	5	14866057	14868758	2702	2	AT5G37475	AT5G37475.2	0
5	15259413	15260773	1361	*	peak_290	1000	-1	24.5208	-1	778	3.4061	3.83273	Promoter	5	15260750	15265630	4881	1	AT5G38210	AT5G38210.1	0
5	16649311	16649870	560	*	peak_291	1000	-1	24.5208	-1	260	2.86798	3.30407	Promoter	5	16649994	16650138	145	1	AT5G06175	at5g06175	-124
5	17166191	17166755	565	*	peak_292	1000	-1	24.5208	-1	255	3.18047	3.60357	Promoter	5	17166702	17169459	2758	1	AT5G42810	AT5G42810.1	0
5	21408618	21408902	285	*	peak_293	1000	-1	24.5208	-1	149	2.83297	3.27202	Distal Intergenic	5	21410769	21412526	1758	1	AT5G52830	AT5G52830.1	-1867
5	25227449	25228207	759	*	peak_294	1000	-1	24.5208	-1	517	3.07444	3.50662	Promoter	5	25226168	25227131	964	2	AT5G62830	AT5G62830.1	-318
1	12976160	12976656	497	*	peak_295	1000	-1	24.4534	-1	276	2.84734	3.2862	Distal Intergenic	1	12977668	12979897	2230	1	AT1G35340	AT1G35340.4	-1012
1	15900402	15900912	511	*	peak_296	1000	-1	24.4534	-1	242	3.55213	3.97277	Promoter	1	15895197	15900105	4909	2	AT1G42440	AT1G42440.1	-297
1	17465442	17466489	1048	*	peak_297	1000	-1	24.4534	-1	668	3.17201	3.59836	Promoter	1	17466535	17473421	6887	1	AT1G47560	AT1G47560.1	-46
1	18242210	18242864	655	*	peak_298	1000	-1	24.4534	-1	182	3.09048	3.51613	Distal Intergenic	1	18246305	18248088	1784	1	AT1G49320	AT1G49320.1	-3441
1	18300562	18302565	2004	*	peak_299	1000	-1	24.4534	-1	1213	3.16346	3.59056	Promoter	1	18299430	18299862	433	2	AT1G49435	AT1G49435.1	-700
1	24755405	24755780	376	*	peak_300	1000	-1	24.4534	-1	179	3.18506	3.61411	Distal Intergenic	1	24757298	24758935	1638	1	AT1G66380	AT1G66380.1	-1518
2	2296248	2296836	589	*	peak_301	1000	-1	24.4534	-1	395	2.93891	3.38372	Distal Intergenic	2	2287238	2289636	2399	2	AT2G05940	AT2G05940.1	-6612
2	2887411	2887941	531	*	peak_302	1000	-1	24.4534	-1	313	2.88059	3.32278	Promoter	2	2888894	2889629	736	1	AT2G06983	AT2G06983.1	-953
2	5590309	5590569	261	*	peak_303	1000	-1	24.4534	-1	128	3.12296	3.55457	Promoter	2	5590052	5591422	1371	1	AT2G13430	AT2G13430.1	257
2	7807287	7808044	758	*	peak_304	1000	-1	24.4534	-1	313	3.61857	4.03589	Distal Intergenic	2	7808871	7810811	1941	2	AT2G17950	AT2G17950.1	2767
2	9234464	9235068	605	*	peak_305	1000	-1	24.4534	-1	413	3.39898	3.82204	Promoter	2	9234193	9234276	84	2	AT2G21570	AT2G21570.1	-188
3	19831956	19832488	533	*	peak_306	1000	-1	24.4534	-1	332	3.03146	3.4512	Promoter	3	19832448	19834304	1857	1	AT3G53490	AT3G53490.1	0
4	1652019	1652290	272	*	peak_307	1000	-1	24.4534	-1	152	3.12627	3.55708	Promoter	4	1652242	1652976	735	2	AT4G03728	AT4G03728.1	686
4	2072243	2073067	825	*	peak_308	1000	-1	24.4534	-1	570	3.01443	3.4427	Distal Intergenic	4	2075902	2076243	342	1	AT4G04795	AT4G04795.1	-2835
4	18434978	18435527	550	*	peak_309	1000	-1	24.4534	-1	254	2.83269	3.27027	3' UTR	4	18435293	18437258	1966	2	AT4G39740	AT4G39740.1	1731
5	13200817	13201552	736	*	peak_310	1000	-1	24.4534	-1	595	2.79552	3.23122	Promoter	5	13201475	13202185	711	1	AT5G34885	AT5G34885.1	0
5	13712576	13713225	650	*	peak_311	1000	-1	24.4534	-1	356	2.88997	3.33839	Promoter	5	13710026	13712288	2263	2	AT5G35530	AT5G35530.1	-288
5	13974157	13974769	613	*	peak_312	1000	-1	24.4534	-1	351	3.31605	3.74009	Distal Intergenic	5	13956672	13959830	3159	2	AT5G35790	AT5G35790.1	-14327
5	21127297	21127875	579	*	peak_313	1000	-1	24.4534	-1	187	2.83968	3.27554	Promoter	5	21128085	21130244	2160	1	AT5G52030	AT5G52030.1	-210
5	21935279	21935804	526	*	peak_314	1000	-1	24.4534	-1	353	3.83084	4.25486	Promoter	5	21933601	21936053	2453	2	AT5G54050	AT5G54050.1	249
1	21609623	21610849	1227	*	peak_315	1000	-1	24.2633	-1	664	3.24859	3.65995	Promoter	1	21610909	21611388	480	1	AT1G58265	AT1G58265.1	-60
1	13365682	13366641	960	*	peak_316	1000	-1	24.2234	-1	505	3.32743	3.75623	Promoter	1	13362962	13365172	2211	2	AT1G35910	AT1G35910.1	-510
5	3965341	3965759	419	*	peak_317	1000	-1	23.8545	-1	167	3.09826	3.5231	Promoter	5	3966321	3968937	2617	1	AT5G12260	AT5G12260.1	-562
3	1336194	1336925	732	*	peak_318	1000	-1	23.7989	-1	599	3.04341	3.46166	Promoter	3	1336905	1337620	716	1	AT3G04854	AT3G04854.1	0
1	8582877	8583711	835	*	peak_319	1000	-1	23.7824	-1	246	3.00304	3.43014	Promoter	1	8578658	8582767	4110	2	AT1G24220	AT1G24220.1	-110
1	9018805	9019530	726	*	peak_320	1000	-1	23.7824	-1	292	2.9005	3.35463	Promoter	1	9020380	9022769	2390	1	AT1G26090	AT1G26090.1	-850
1	9629565	9629997	433	*	peak_321	1000	-1	23.7824	-1	247	3.14179	3.57504	Promoter	1	9627533	9628749	1217	2	AT1G27670	AT1G27670.1	-816
1	11280175	11281158	984	*	peak_322	1000	-1	23.7824	-1	669	2.9255	3.37131	Promoter	1	11278983	11279639	657	2	AT1G31520	AT1G31520.1	-536
1	17082518	17082972	455	*	peak_323	1000	-1	23.7824	-1	269	2.73977	3.1669	Promoter	1	17077386	17082592	5207	2	AT1G45150	AT1G45150.1	0
1	17128953	17129960	1008	*	peak_324	1000	-1	23.7824	-1	519	3.10583	3.53018	3' UTR	1	17130351	17133548	3198	2	AT1G45207	AT1G45207.2	3588
1	18149803	18150490	688	*	peak_325	1000	-1	23.7824	-1	393	2.94118	3.38581	Promoter	1	18150466	18152472	2007	1	AT1G49050	AT1G49050.3	0
1	19391926	19395151	3226	*	peak_326	1000	-1	23.7824	-1	2787	2.7508	3.17577	Distal Intergenic	1	19386709	19389740	3032	2	AT1G52110	AT1G52110.1	-2186
1	22391102	22391541	440	*	peak_327	1000	-1	23.7824	-1	170	3.3141	3.73694	Promoter	1	22388527	22391165	2639	2	AT1G60810	AT1G60810.2	0
1	23754501	23755392	892	*	peak_328	1000	-1	23.7824	-1	619	3.1949	3.62505	Promoter	1	23752789	23754348	1560	2	AT1G64030	AT1G64030.1	-153
1	24728728	24729357	630	*	peak_329	1000	-1	23.7824	-1	200	2.93807	3.38164	Promoter	1	24726812	24728637	1826	2	AT1G66320	AT1G66320.1	-91
1	26582810	26583363	554	*	peak_330	1000	-1	23.7824	-1	433	2.84465	3.28262	Promoter	1	26583570	26584684	1115	1	AT1G70518	AT1G70518.1	-207
2	4568195	4569413	1219	*	peak_331	1000	-1	23.7824	-1	338	2.73195	3.16102	Distal Intergenic	2	4589735	4590378	644	2	AT2G11462	AT2G11462.1	20965
2	7739630	7739926	297	*	peak_332	1000	-1	23.7824	-1	148	2.842	3.27906	Promoter	2	7739787	7742280	2494	1	AT2G17800	AT2G17800.1	0
2	14682565	14683404	840	*	peak_333	1000	-1	23.7824	-1	597	2.82164	3.25305	Distal Intergenic	2	14685170	14687216	2047	1	AT2G34810	AT2G34810.1	-1766
2	15476210	15476819	610	*	peak_334	1000	-1	23.7824	-1	243	3.03182	3.45328	Distal Intergenic	2	15472607	15474828	2222	2	AT2G36870	AT2G36870.1	-1382
2	16574665	16575119	455	*	peak_335	1000	-1	23.7824	-1	197	2.69909	3.13885	Promoter	2	16575752	16578704	2953	1	AT2G39740	AT2G39740.2	-633
3	1849304	1849844	541	*	peak_336	1000	-1	23.7824	-1	221	2.74145	3.16837	Promoter	3	1848883	1850596	1714	1	AT3G06125	AT3G06125.1	421
4	6830953	6831713	761	*	peak_337	1000	-1	23.7824	-1	524	3.29318	3.70396	Promoter	4	6832650	6833498	849	1	AT4G11210	AT4G11210.1	-937
4	7235168	7235613	446	*	peak_338	1000	-1	23.7824	-1	223	2.77836	3.20424	Distal Intergenic	4	7232799	7232871	73	2	AT4G12065	AT4G12065.1	-2297
4	13204150	13205317	1168	*	peak_339	1000	-1	23.7824	-1	383	3.26809	3.67345	Promoter	4	13202013	13204057	2045	2	AT4G26020	AT4G26020.2	-93
5	7757548	7758008	461	*	peak_340	1000	-1	23.7824	-1	217	2.87723	3.31896	Promoter	5	7758100	7775675	17576	1	AT5G23110	AT5G23110.1	-92
5	7997559	7998203	645	*	peak_341	1000	-1	23.7824	-1	353	2.79934	3.23786	Promoter	5	7998197	8002848	4652	1	AT5G23720	AT5G23720.1	0
5	8653541	8654408	868	*	peak_342	1000	-1	23.7824	-1	375	2.85313	3.288	Distal Intergenic	5	8648006	8651176	3171	2	AT5G25100	AT5G25100.2	-2365
5	14552245	14553382	1138	*	peak_343	1000	-1	23.7824	-1	925	3.01292	3.43851	Distal Intergenic	5	14550119	14550859	741	2	AT5G36907	AT5G36907.1	-1386
5	17065394	17065747	354	*	peak_344	1000	-1	23.7824	-1	196	3.28699	3.69542	Promoter	5	17066197	17071408	5212	1	AT5G42620	AT5G42620.1	-450
1	12985034	12985513	480	*	peak_345	1000	-1	23.7085	-1	296	3.00822	3.4364	Promoter	1	12980689	12984740	4052	2	AT1G35350	AT1G35350.1	-294
1	17928956	17929852	897	*	peak_346	1000	-1	23.7085	-1	729	3.07095	3.50426	Promoter	1	17921900	17928954	7055	2	AT1G48490	AT1G48490.3	-2
1	19559608	19559938	331	*	peak_347	1000	-1	23.7085	-1	163	3.23519	3.64162	Promoter	1	19559880	19562055	2176	1	AT1G52500	AT1G52500.3	0
1	21675679	21676460	782	*	peak_348	1000	-1	23.7085	-1	343	3.04854	3.47459	Promoter	1	21676388	21680519	4132	1	AT1G58360	AT1G58360.1	0
1	24607976	24608279	304	*	peak_349	1000	-1	23.7085	-1	167	2.76055	3.18617	Distal Intergenic	1	24605538	24606722	1185	2	AT1G66100	AT1G66100.1	-1254
1	25060258	25060629	372	*	peak_350	1000	-1	23.7085	-1	197	2.81033	3.2463	Distal Intergenic	1	25057479	25058264	786	1	AT1G67105	AT1G67105.1	2779
1	25486509	25486779	271	*	peak_351	1000	-1	23.7085	-1	130	2.98666	3.41757	Promoter	1	25484449	25486512	2064	2	AT1G67970	AT1G67970.1	0
2	1360145	1360854	710	*	peak_352	1000	-1	23.7085	-1	316	3.04666	3.47239	Promoter	2	1357156	1359403	2248	2	AT2G04080	AT2G04080.1	-742
2	4005210	4005868	659	*	peak_353	1000	-1	23.7085	-1	266	2.70948	3.14624	Distal Intergenic	2	4012804	4013314	511	1	AT2G05505	AT2G05505.1	-6936
2	6693760	6694460	701	*	peak_354	1000	-1	23.7085	-1	204	2.97641	3.41339	Promoter	2	6692957	6693673	717	2	AT2G06435	AT2G06435.1	-87
2	7239358	7239717	360	*	peak_355	1000	-1	23.7085	-1	242	2.70759	3.14476	Distal Intergenic	2	7244500	7246069	1570	1	AT2G16700	AT2G16700.1	-4783
2	8371793	8372424	632	*	peak_356	1000	-1	23.7085	-1	131	3.11588	3.54466	Promoter	2	8372861	8374453	1593	1	AT2G19330	AT2G19330.1	-437
3	3689783	3690323	541	*	peak_357	1000	-1	23.7085	-1	326	2.65096	3.09921	Promoter	3	3686773	3689405	2633	2	AT3G11680	AT3G11680.2	-378
3	10150452	10150842	391	*	peak_358	1000	-1	23.7085	-1	146	2.77803	3.20271	Promoter	3	10150993	10151388	396	1	AT3G27425	AT3G27425.1	-151
3	11320599	11321602	1004	*	peak_359	1000	-1	23.7085	-1	266	3.32738	3.75298	Distal Intergenic	3	11322669	11324582	1914	1	AT3G29450	AT3G29450.1	-1067
3	15023556	15024469	914	*	peak_360	1000	-1	23.7085	-1	400	3.22163	3.63895	Distal Intergenic	3	15018695	15019685	991	2	AT3G42960	AT3G42960.1	-3871
3	15203069	15204265	1197	*	peak_361	1000	-1	23.7085	-1	367	2.88158	3.32662	Promoter	3	15196812	15203139	6328	2	AT3G43220	AT3G43220.1	0
4	2397771	2398618	848	*	peak_362	1000	-1	23.7085	-1	385	3.06032	3.49488	Promoter	4	2394397	2397804	3408	2	AT4G04720	AT4G04720.2	0
4	2422100	2422481	382	*	peak_363	1000	-1	23.7085	-1	164	2.8627	3.29508	Exon (AT4G04750.2/AT4G04750, exon 17 of 18)	4	2424030	2427769	3740	1	AT4G04760	AT4G04760.2	-1549
4	6350067	6350858	792	*	peak_364	1000	-1	23.7085	-1	562	2.68145	3.12563	Promoter	4	6350928	6352031	1104	1	AT4G10190	AT4G10190.1	-70
4	7578058	7579360	1303	*	peak_365	1000	-1	23.7085	-1	812	2.91939	3.36922	Distal Intergenic	4	7576642	7577172	531	1	AT4G12950	AT4G12950.1	1416
4	8166599	8167284	686	*	peak_366	1000	-1	23.7085	-1	429	2.74489	3.17279	Promoter	4	8167351	8173417	6067	1	AT4G14160	AT4G14160.2	-67
4	9088234	9089545	1312	*	peak_367	1000	-1	23.7085	-1	566	2.89323	3.34038	Promoter	4	9089906	9091860	1955	1	AT4G16045	AT4G16045.1	-361
4	11686535	11687170	636	*	peak_368	1000	-1	23.7085	-1	212	2.78519	3.20886	Promoter	4	11687595	11689021	1427	1	AT4G22060	AT4G22060.1	-425
5	10064947	10065437	491	*	peak_369	1000	-1	23.7085	-1	295	2.86363	3.29686	Distal Intergenic	5	10068164	10068525	362	2	AT5G04635	AT5G04635.1	3088
5	17717682	17718188	507	*	peak_370	1000	-1	23.7085	-1	195	3.59759	4.01771	Exon (AT5G44030.2/AT5G44030, exon 9 of 11)	5	17715687	17719564	3878	1	AT5G44030	AT5G44030.3	1995
5	23588320	23589289	970	*	peak_371	1000	-1	23.7085	-1	446	3.01439	3.4406	Distal Intergenic	5	23589550	23591197	1648	2	AT5G58360	AT5G58360.1	1908
5	25770463	25771267	805	*	peak_372	1000	-1	23.7085	-1	682	3.26837	3.67614	Promoter	5	25771560	25771845	286	2	AT5G09190	AT5G09190.1	578
1	5874371	5874883	513	*	peak_373	1000	-1	23.051	-1	167	2.9271	3.37546	Promoter	1	5875295	5876620	1326	1	AT1G17190	AT1G17190.1	-412
1	11485896	11486681	786	*	peak_374	1000	-1	23.051	-1	276	2.84689	3.28441	Distal Intergenic	1	11488002	11489318	1317	1	AT1G31990	AT1G31990.1	-1321
1	12526874	12527318	445	*	peak_375	1000	-1	23.051	-1	239	2.95923	3.40263	Distal Intergenic	1	12530815	12534306	3492	1	AT1G34340	AT1G34340.1	-3497
1	21929327	21929983	657	*	peak_376	1000	-1	23.051	-1	341	3.20287	3.63337	Promoter	1	21930010	21931366	1357	1	AT1G59670	AT1G59670.1	-27
1	23411160	23411643	484	*	peak_377	1000	-1	23.051	-1	215	2.9886	3.42173	Promoter	1	23408804	23411139	2336	2	AT1G63120	AT1G63120.1	-21
2	2179972	2180777	806	*	peak_378	1000	-1	23.051	-1	387	3.05647	3.48346	Promoter	2	2180755	2183904	3150	1	AT2G05760	AT2G05760.1	0
2	6765627	6766310	684	*	peak_379	1000	-1	23.051	-1	147	3.04411	3.4659	Distal Intergenic	2	6763707	6764751	1045	1	AT2G15500	AT2G15500.1	1920
2	12622536	12622918	383	*	peak_380	1000	-1	23.051	-1	210	2.82638	3.26504	Distal Intergenic	2	12619630	12621231	1602	2	AT2G29440	AT2G29440.1	-1305
3	4340570	4341449	880	*	peak_381	1000	-1	23.051	-1	472	3.11948	3.54959	Promoter	3	4338286	4340446	2161	2	AT3G13360	AT3G13360.2	-124
3	15566050	15567049	1000	*	peak_382	1000	-1	23.051	-1	287	2.78761	3.21665	Promoter	3	15567067	15569984	2918	1	AT3G43670	AT3G43670.1	-18
3	17244456	17245208	753	*	peak_383	1000	-1	23.051	-1	321	2.78553	3.21195	Promoter	3	17241702	17244281	2580	2	AT3G46820	AT3G46820.1	-175
3	17355580	17356656	1077	*	peak_384	1000	-1	23.051	-1	617	3.10795	3.53736	Promoter	3	17357026	17357801	776	1	AT3G47140	AT3G47140.1	-370
3	22567497	22567925	429	*	peak_385	1000	-1	23.051	-1	181	2.81436	3.24799	Promoter	3	22565309	22566773	1465	2	AT3G60980	AT3G60980.1	-724
3	23221236	23221810	575	*	peak_386	1000	-1	23.051	-1	399	2.95153	3.3963	Promoter	3	23218610	23221243	2634	2	AT3G62770	AT3G62770.1	0
4	2433918	2434382	465	*	peak_387	1000	-1	23.051	-1	248	2.7936	3.22792	Promoter	4	2434368	2434857	490	2	AT4G04975	AT4G04975.1	475
4	5154681	5155227	547	*	peak_388	1000	-1	23.051	-1	262	2.77376	3.19666	Distal Intergenic	4	5156471	5156884	414	2	AT4G05365	AT4G05365.1	1657
4	7652291	7653604	1314	*	peak_389	1000	-1	23.051	-1	578	2.73281	3.16249	Promoter	4	7653594	7654969	1376	1	AT4G13160	AT4G13160.1	0
4	9175025	9175572	548	*	peak_390	1000	-1	23.051	-1	227	2.99153	3.42384	Promoter	4	9175649	9176565	917	1	AT4G16200	AT4G16200.1	-77
5	9827250	9827571	322	*	peak_391	1000	-1	23.051	-1	146	2.69723	3.13591	Promoter	5	9828229	9830229	2001	1	AT5G27750	AT5G27750.2	-658
5	13101589	13102320	732	*	peak_392	1000	-1	23.051	-1	410	2.89501	3.34238	Distal Intergenic	5	13099669	13099924	256	2	AT5G05125	AT5G05125.1	-1665
5	17173423	17174591	1169	*	peak_393	1000	-1	23.051	-1	1014	2.82315	3.25985	Promoter	5	17170091	17172787	2697	2	AT5G42820	AT5G42820.1	-636
5	18743181	18743491	311	*	peak_394	1000	-1	23.051	-1	144	2.57461	3.03671	Promoter	5	18742272	18743077	806	2	AT5G46230	AT5G46230.1	-104
5	19477511	19477802	292	*	peak_395	1000	-1	23.051	-1	150	2.80188	3.23955	Intron (AT5G48060.1/AT5G48060, intron 1 of 1)	5	19475296	19479066	3771	1	AT5G48060	AT5G48060.1	2215
5	21883479	21884010	532	*	peak_396	1000	-1	23.051	-1	188	2.65274	3.10066	Promoter	5	21881142	21883433	2292	2	AT5G53900	AT5G53900.2	-46
5	25470479	25471534	1056	*	peak_397	1000	-1	23.051	-1	907	3.28819	3.70108	Promoter	5	25470218	25471984	1767	2	AT5G63625	AT5G63625.1	450
1	8023569	8023943	375	*	peak_398	1000	-1	22.9709	-1	168	2.87386	3.31517	Promoter	1	8021835	8023516	1682	2	AT1G22670	AT1G22670.1	-53
1	9957089	9958702	1614	*	peak_399	1000	-1	22.9709	-1	705	2.59972	3.05922	Promoter	1	9955816	9956980	1165	2	AT1G28370	AT1G28370.2	-109
1	12228768	12229604	837	*	peak_400	1000	-1	22.9709	-1	532	2.59794	3.05494	Downstream (<=300bp)	1	12227264	12228460	1197	1	AT1G33730	AT1G33730.2	1504
1	13036158	13036549	392	*	peak_401	1000	-1	22.9709	-1	225	3.07804	3.51136	Promoter	1	13035294	13036037	744	2	AT1G35440	AT1G35440.1	-121
1	13063895	13065216	1322	*	peak_402	1000	-1	22.9709	-1	523	2.6792	3.12415	Promoter	1	13066087	13066596	510	1	AT1G35500	AT1G35500.1	-871
1	16278764	16279332	569	*	peak_403	1000	-1	22.9709	-1	236	2.7854	3.2104	Promoter	1	16275108	16278742	3635	2	AT1G43190	AT1G43190.1	-22
1	16705915	16706470	556	*	peak_404	1000	-1	22.9709	-1	271	2.7763	3.19968	Distal Intergenic	1	16708004	16709713	1710	2	AT1G44000	AT1G44000.1	3243
1	21389684	21389996	313	*	peak_405	1000	-1	22.9709	-1	193	2.8639	3.29865	Promoter	1	21390003	21390565	563	1	AT1G57760	AT1G57760.1	-7
1	24314562	24315148	587	*	peak_406	1000	-1	22.9709	-1	335	2.862	3.29331	Promoter	1	24306545	24314639	8095	2	AT1G65440	AT1G65440.1	0
2	2951775	2952394	620	*	peak_407	1000	-1	22.9709	-1	374	2.63891	3.08909	Promoter	2	2952610	2953208	599	2	AT2G07110	AT2G07110.1	814
2	4749095	4749968	874	*	peak_408	1000	-1	22.9709	-1	197	2.7861	3.21351	Distal Intergenic	2	4744267	4746813	2547	1	AT2G11810	AT2G11810.4	4828
2	4893503	4894590	1088	*	peak_409	1000	-1	22.9709	-1	796	2.75578	3.18169	Promoter	2	4891642	4893397	1756	2	AT2G12190	AT2G12190.1	-106
2	8559685	8560246	562	*	peak_410	1000	-1	22.9709	-1	294	2.79922	3.23453	Promoter	2	8557646	8559808	2163	2	AT2G19830	AT2G19830.2	0
2	10780480	10780957	478	*	peak_411	1000	-1	22.9709	-1	282	2.78795	3.21824	Promoter	2	10780074	10780409	336	2	AT2G25312	AT2G25312.1	-71
2	11097700	11098533	834	*	peak_412	1000	-1	22.9709	-1	392	2.89567	3.34843	Promoter	2	11098652	11099380	729	2	AT2G26050	AT2G26050.1	847
2	15287179	15287566	388	*	peak_413	1000	-1	22.9709	-1	175	2.87287	3.31143	Intron (AT2G36420.1/AT2G36420, intron 1 of 2)	2	15286121	15289107	2987	1	AT2G36420	AT2G36420.1	1058
3	840701	841152	452	*	peak_414	1000	-1	22.9709	-1	249	2.94752	3.39	Promoter	3	837805	840645	2841	2	AT3G03520	AT3G03520.1	-56
3	9716354	9717068	715	*	peak_415	1000	-1	22.9709	-1	262	2.91422	3.36506	Distal Intergenic	3	9718571	9718883	313	2	AT3G05045	AT3G05045.1	1815
3	11397297	11397734	438	*	peak_416	1000	-1	22.9709	-1	241	2.90849	3.36091	Distal Intergenic	3	11394675	11395871	1197	2	AT3G29580	AT3G29580.1	-1426
3	19496200	19496912	713	*	peak_417	1000	-1	22.9709	-1	352	2.6605	3.1094	Promoter	3	19494369	19496147	1779	2	AT3G52560	AT3G52560.1	-53
4	474365	475230	866	*	peak_418	1000	-1	22.9709	-1	628	2.8222	3.25813	Promoter	4	470506	473879	3374	2	AT4G01090	AT4G01090.1	-486
4	1883117	1884285	1169	*	peak_419	1000	-1	22.9709	-1	350	2.86063	3.29154	Distal Intergenic	4	1887462	1889255	1794	1	AT4G03960	AT4G03960.1	-3177
4	5846148	5847050	903	*	peak_420	1000	-1	22.9709	-1	591	2.7977	3.23287	Promoter	4	5847312	5849763	2452	1	AT4G09180	AT4G09180.1	-262
4	8132231	8132582	352	*	peak_421	1000	-1	22.9709	-1	177	2.9132	3.36299	Distal Intergenic	4	8132880	8134988	2109	2	AT4G14110	AT4G14110.1	2406
4	8943681	8944387	707	*	peak_422	1000	-1	22.9709	-1	491	2.86625	3.30045	Promoter	4	8945007	8945942	936	1	AT4G15715	AT4G15715.1	-620
4	9085925	9086567	643	*	peak_423	1000	-1	22.9709	-1	179	2.79372	3.22957	Promoter	4	9085423	9085772	350	2	AT4G06370	AT4G06370.1	-153
4	11176841	11177242	402	*	peak_424	1000	-1	22.9709	-1	147	3.04356	3.46377	Promoter	4	11174450	11176881	2432	2	AT4G20870	AT4G20870.1	0
4	17141399	17142054	656	*	peak_425	1000	-1	22.9709	-1	143	2.65935	3.10793	Distal Intergenic	4	17137313	17139777	2465	2	AT4G36220	AT4G36220.1	-1622
5	9515882	9516420	539	*	peak_426	1000	-1	22.9709	-1	231	2.96278	3.40907	Promoter	5	9508718	9515565	6848	2	AT5G27030	AT5G27030.1	-317
5	9547907	9548347	441	*	peak_427	1000	-1	22.9709	-1	269	2.94987	3.39419	Promoter	5	9548542	9550374	1833	1	AT5G27140	AT5G27140.2	-195
5	10288722	10289985	1264	*	peak_428	1000	-1	22.9709	-1	772	2.79315	3.2263	Distal Intergenic	5	10284606	10285752	1147	2	AT5G04705	AT5G04705.1	-2970
5	15129116	15130731	1616	*	peak_429	1000	-1	22.9709	-1	525	2.87018	3.30774	Promoter	5	15131289	15133085	1797	1	AT5G37980	AT5G37980.1	-558
5	15716796	15718232	1437	*	peak_430	1000	-1	22.9709	-1	465	2.73915	3.16544	Distal Intergenic	5	15712549	15713158	610	2	AT5G39240	AT5G39240.1	-3638
5	16560345	16561354	1010	*	peak_431	1000	-1	22.9709	-1	688	2.99509	3.42594	3' UTR	5	16561278	16563732	2455	2	AT5G41380	AT5G41380.1	2378
5	17479990	17480478	489	*	peak_432	1000	-1	22.9709	-1	222	2.67079	3.11675	Distal Intergenic	5	17477943	17478393	451	1	AT5G43513	AT5G43513.1	2047
5	19743718	19744123	406	*	peak_433	1000	-1	22.9709	-1	157	3.0227	3.44907	Promoter	5	19744175	19744246	72	2	AT5G48675	AT5G48675.1	123
2	1047839	1048150	312	*	peak_434	1000	-1	22.8311	-1	140	2.66382	3.11088	Promoter	2	1045446	1047744	2299	2	AT2G03470	AT2G03470.1	-95
2	1256897	1258043	1147	*	peak_435	1000	-1	22.8311	-1	332	2.62585	3.07768	Distal Intergenic	2	1259058	1262624	3567	1	AT2G03980	AT2G03980.2	-1015
3	15637248	15637883	636	*	peak_436	1000	-1	22.3962	-1	328	2.55765	3.02545	Distal Intergenic	3	15644009	15645688	1680	1	AT3G43740	AT3G43740.1	-6126
1	6074521	6075478	958	*	peak_437	1000	-1	22.3269	-1	131	2.77714	3.20119	Promoter	1	6072153	6074525	2373	2	AT1G17665	AT1G17665.1	0
1	13671196	13671599	404	*	peak_438	1000	-1	22.3269	-1	197	3.09645	3.52077	Promoter	1	13671774	13674205	2432	1	AT1G36320	AT1G36320.1	-175
1	16707191	16707669	479	*	peak_439	1000	-1	22.3269	-1	298	3.11741	3.54712	Distal Intergenic	1	16708004	16709713	1710	2	AT1G44000	AT1G44000.1	2044
1	16878059	16879404	1346	*	peak_440	1000	-1	22.3269	-1	925	2.68498	3.12711	Distal Intergenic	1	16875092	16876549	1458	2	AT1G44608	AT1G44608.1	-1510
1	27081720	27082472	753	*	peak_441	1000	-1	22.3269	-1	215	2.50514	2.97219	Promoter	1	27080184	27081641	1458	2	AT1G71950	AT1G71950.1	-79
2	16370763	16371390	628	*	peak_442	1000	-1	22.3269	-1	332	2.49817	2.96173	Distal Intergenic	2	16366102	16368570	2469	2	AT2G39210	AT2G39210.1	-2193
3	8237822	8238582	761	*	peak_443	1000	-1	22.3269	-1	234	2.93756	3.37755	Distal Intergenic	3	8236153	8236254	102	1	AT3G23125	at3g23125	1669
3	11889295	11890411	1117	*	peak_444	1000	-1	22.3269	-1	720	2.54176	3.00985	Promoter	3	11888176	11888726	551	2	AT3G30247	AT3G30247.1	-569
3	13153645	13154550	906	*	peak_445	1000	-1	22.3269	-1	470	2.88096	3.32469	Distal Intergenic	3	13145440	13145953	514	1	AT3G32160	AT3G32160.1	8205
3	14319859	14320310	452	*	peak_446	1000	-1	22.3269	-1	186	2.96786	3.41124	Promoter	3	14320943	14324069	3127	1	AT3G42170	AT3G42170.1	-633
3	16819249	16819810	562	*	peak_447	1000	-1	22.3269	-1	369	2.86872	3.3059	Promoter	3	16818347	16824210	5864	1	AT3G45780	AT3G45780.2	902
4	1863382	1864140	759	*	peak_448	1000	-1	22.3269	-1	343	2.5031	2.96955	Distal Intergenic	4	1868790	1869201	412	2	AT4G03935	AT4G03935.3	5061
4	2505467	2506170	704	*	peak_449	1000	-1	22.3269	-1	536	2.53257	2.99356	Promoter	4	2505979	2506786	808	1	AT4G04925	AT4G04925.1	0
4	2659086	2659954	869	*	peak_450	1000	-1	22.3269	-1	205	2.58102	3.04092	Promoter	4	2660156	2662908	2753	1	AT4G05150	AT4G05150.1	-202
4	5110543	5111249	707	*	peak_451	1000	-1	22.3269	-1	439	2.85828	3.28978	Distal Intergenic	4	5122215	5122841	627	2	AT4G05355	AT4G05355.1	11592
4	5456714	5457133	420	*	peak_452	1000	-1	22.3269	-1	160	2.88975	3.33641	Promoter	4	5454580	5456100	1521	2	AT4G08570	AT4G08570.1	-614
4	11370570	11372818	2249	*	peak_453	1000	-1	22.3269	-1	1298	3.29911	3.71263	Promoter	4	11370263	11370325	63	1	AT4G07005	at4g07005	307
4	11380649	11381266	618	*	peak_454	1000	-1	22.3269	-1	418	3.05804	3.49024	Distal Intergenic	4	11383541	11383955	415	1	AT4G21366	AT4G21366.1	-2275
5	2044222	2044935	714	*	peak_455	1000	-1	22.3269	-1	429	2.54472	3.01689	Promoter	5	2043419	2044200	782	1	AT5G06650	AT5G06650.1	803
5	6341682	6342238	557	*	peak_456	1000	-1	22.3269	-1	389	2.80252	3.24124	Promoter	5	6342220	6344674	2455	1	AT5G19000	AT5G19000.2	0
5	12302875	12304309	1435	*	peak_457	1000	-1	22.3269	-1	593	2.65764	3.10502	Distal Intergenic	5	12277542	12278091	550	2	AT5G32619	AT5G32619.1	-24784
5	13343649	13344246	598	*	peak_458	1000	-1	22.3269	-1	290	2.62246	3.07202	Distal Intergenic	5	13336475	13336657	183	1	AT5G35069	AT5G35069.1	7174
5	15122073	15122796	724	*	peak_459	1000	-1	22.3269	-1	473	2.53498	2.99892	Promoter	5	15121438	15121836	399	1	AT5G37960	AT5G37960.1	635
5	15138113	15138831	719	*	peak_460	1000	-1	22.3269	-1	319	2.8729	3.31329	Promoter	5	15139081	15139282	202	2	AT5G05605	AT5G05605.1	451
5	21160620	21161077	458	*	peak_461	1000	-1	22.3269	-1	304	2.49188	2.95151	Promoter	5	21161132	21165565	4434	1	AT5G52070	AT5G52070.1	-55
1	639084	639930	847	*	peak_462	1000	-1	22.2406	-1	342	2.74187	3.16984	Promoter	1	637214	638681	1468	2	AT1G02870	AT1G02870.1	-403
1	3380638	3381470	833	*	peak_463	1000	-1	22.2406	-1	592	3.18325	3.60879	3' UTR	1	3378142	3380414	2273	1	AT1G10300	AT1G10300.3	2496
1	11019625	11020218	594	*	peak_464	1000	-1	22.2406	-1	181	3.1062	3.53494	Distal Intergenic	1	11016492	11016886	395	1	AT1G06387	AT1G06387.1	3133
1	11124518	11125055	538	*	peak_465	1000	-1	22.2406	-1	178	2.70553	3.14329	Promoter	1	11122604	11124220	1617	2	AT1G31160	AT1G31160.2	-298
1	13032035	13032861	827	*	peak_466	1000	-1	22.2406	-1	204	2.66572	3.11234	Promoter	1	13032806	13033280	475	2	AT1G35435	AT1G35435.1	419
1	13069675	13070196	522	*	peak_467	1000	-1	22.2406	-1	239	2.77137	3.19515	Promoter	1	13071165	13074984	3820	1	AT1G35510	AT1G35510.1	-969
1	15940820	15941531	712	*	peak_468	1000	-1	22.2406	-1	529	2.82549	3.26157	Promoter	1	15942120	15942437	318	1	AT1G07123	AT1G07123.1	-589
1	16592263	16592859	597	*	peak_469	1000	-1	22.2406	-1	131	3.07506	3.50898	Distal Intergenic	1	16585705	16585776	72	2	AT1G43820	AT1G43820.1	-6487
1	17102781	17103184	404	*	peak_470	1000	-1	22.2406	-1	232	3.10595	3.53255	Distal Intergenic	1	17104351	17105004	654	1	AT1G45190	AT1G45190.1	-1167
1	25496077	25496639	563	*	peak_471	1000	-1	22.2406	-1	390	2.70067	3.14033	Promoter	1	25496928	25500374	3447	1	AT1G68020	AT1G68020.2	-289
1	27569829	27571207	1379	*	peak_472	1000	-1	22.2406	-1	829	2.63553	3.08479	Promoter	1	27568714	27569823	1110	2	AT1G73330	AT1G73330.1	-6
2	454861	455306	446	*	peak_473	1000	-1	22.2406	-1	202	3.09605	3.51846	Promoter	2	451858	454959	3102	2	AT2G01970	AT2G01970.1	0
2	2355712	2356159	448	*	peak_474	1000	-1	22.2406	-1	275	2.80525	3.24293	Promoter	2	2352145	2355597	3453	2	AT2G06040	AT2G06040.1	-115
2	2590743	2591777	1035	*	peak_475	1000	-1	22.2406	-1	341	2.63308	3.08194	Promoter	2	2588523	2590531	2009	2	AT2G06530	AT2G06530.1	-212
2	6021265	6021912	648	*	peak_476	1000	-1	22.2406	-1	198	2.89856	3.35256	Intron (AT2G14210.1/AT2G14210, intron 3 of 8)	2	6018558	6023863	5306	1	AT2G14210	AT2G14210.2	2707
2	6953579	6953938	360	*	peak_477	1000	-1	22.2406	-1	153	2.75115	3.17724	Promoter	2	6951349	6952845	1497	2	AT2G15980	AT2G15980.1	-734
2	10155807	10156199	393	*	peak_478	1000	-1	22.2406	-1	176	2.87791	3.32086	Promoter	2	10153586	10155699	2114	2	AT2G23840	AT2G23840.1	-108
2	11644397	11645240	844	*	peak_479	1000	-1	22.2406	-1	629	3.05724	3.4857	Distal Intergenic	2	11649057	11649998	942	1	AT2G27229	AT2G27229.1	-3817
2	12755328	12755817	490	*	peak_480	1000	-1	22.2406	-1	151	2.54245	3.01265	Promoter	2	12755006	12755431	426	2	AT2G29925	AT2G29925.1	0
3	9113389	9113781	393	*	peak_481	1000	-1	22.2406	-1	167	2.75836	3.18319	Promoter	3	9112961	9113518	558	2	AT3G25011	AT3G25011.1	0
3	9717229	9717896	668	*	peak_482	1000	-1	22.2406	-1	263	2.47778	2.94136	Promoter	3	9718571	9718883	313	2	AT3G05045	AT3G05045.1	987
3	10043031	10043609	579	*	peak_483	1000	-1	22.2406	-1	142	2.58264	3.04374	Promoter	3	10039198	10043066	3869	2	AT3G27190	AT3G27190.1	0
3	10295404	10297056	1653	*	peak_484	1000	-1	22.2406	-1	1040	2.71664	3.15368	Distal Intergenic	3	10300299	10300913	615	1	AT3G05295	AT3G05295.1	-3243
3	10607747	10608212	466	*	peak_485	1000	-1	22.2406	-1	175	2.55808	3.02687	Distal Intergenic	3	10611024	10616361	5338	2	AT3G28360	AT3G28360.1	8149
3	11265505	11266708	1204	*	peak_486	1000	-1	22.2406	-1	289	2.69022	3.13004	Promoter	3	11264126	11265562	1437	2	AT3G29350	AT3G29350.1	0
3	15397199	15398233	1035	*	peak_487	1000	-1	22.2406	-1	558	2.61922	3.0706	Promoter	3	15398859	15400079	1221	1	AT3G43490	AT3G43490.1	-626
4	392583	393277	695	*	peak_488	1000	-1	22.2406	-1	335	2.91786	3.36715	Promoter	4	393767	395382	1616	1	AT4G00920	AT4G00920.1	-490
4	525905	526335	431	*	peak_489	1000	-1	22.2406	-1	163	3.04499	3.4702	Distal Intergenic	4	527591	528144	554	1	AT4G01245	AT4G01245.1	-1256
4	3343975	3344903	929	*	peak_490	1000	-1	22.2406	-1	607	2.74452	3.17132	Distal Intergenic	4	3356535	3358162	1628	1	AT4G06534	AT4G06534.1	-11632
4	3662550	3663277	728	*	peak_491	1000	-1	22.2406	-1	203	3.19749	3.63057	Promoter	4	3663328	3664857	1530	1	AT4G06598	AT4G06598.1	-51
4	7528962	7529292	331	*	peak_492	1000	-1	22.2406	-1	162	2.67129	3.1197	Promoter	4	7527048	7529356	2309	2	AT4G12820	AT4G12820.1	64
4	11324065	11324474	410	*	peak_493	1000	-1	22.2406	-1	197	2.79093	3.22467	Promoter	4	11324987	11326958	1972	1	AT4G21250	AT4G21250.1	-513
4	11596968	11597659	692	*	peak_494	1000	-1	22.2406	-1	439	2.47304	2.9351	Distal Intergenic	4	11599645	11601577	1933	2	AT4G21860	AT4G21860.3	3918
4	12109808	12110784	977	*	peak_495	1000	-1	22.2406	-1	359	2.53466	2.99623	Promoter	4	12110857	12111570	714	1	AT4G23110	AT4G23110.1	-73
5	6297744	6298279	536	*	peak_496	1000	-1	22.2406	-1	167	2.6334	3.08336	Promoter	5	6298386	6300289	1904	1	AT5G18870	AT5G18870.1	-107
5	8530143	8530870	728	*	peak_497	1000	-1	22.2406	-1	504	2.46017	2.92273	Promoter	5	8530915	8533867	2953	1	AT5G24830	AT5G24830.1	-45
5	8559528	8560330	803	*	peak_498	1000	-1	22.2406	-1	491	2.59792	3.05354	Promoter	5	8557737	8559488	1752	2	AT5G24890	AT5G24890.1	-40
5	9848057	9849000	944	*	peak_499	1000	-1	22.2406	-1	782	2.72833	3.15664	Distal Intergenic	5	9845370	9846135	766	1	AT5G04505	AT5G04505.1	2687
5	11377969	11379891	1923	*	peak_500	1000	-1	22.2406	-1	914	2.47572	2.93759	Promoter	5	11379907	11381657	1751	1	AT5G30495	AT5G30495.2	-16
5	14624129	14624948	820	*	peak_501	1000	-1	22.2406	-1	122	2.8378	3.27379	Distal Intergenic	5	14620732	14623093	2362	2	AT5G37010	AT5G37010.1	-1036
5	14864934	14865873	940	*	peak_502	1000	-1	22.2406	-1	114	2.70528	3.14182	Promoter	5	14864636	14864881	246	2	AT5G05485	AT5G05485.1	-53
5	15522310	15522652	343	*	peak_503	1000	-1	22.2406	-1	174	3.1515	3.58025	Promoter	5	15522650	15523180	531	1	AT5G38750	AT5G38750.1	0
5	16893042	16893897	856	*	peak_504	1000	-1	22.2406	-1	426	2.75875	3.18467	Promoter	5	16893849	16897690	3842	1	AT5G42250	AT5G42250.1	0
5	18666362	18667279	918	*	peak_505	1000	-1	22.2406	-1	392	2.53492	2.99757	Promoter	5	18665255	18665596	342	2	AT5G46025	AT5G46025.1	-766
5	24686131	24686470	340	*	peak_506	1000	-1	22.2406	-1	137	2.54038	3.00572	Promoter	5	24683606	24686217	2612	2	AT5G61410	AT5G61410.1	0
1	8794343	8794719	377	*	peak_507	1000	-1	21.9127	-1	158	2.83069	3.26679	Distal Intergenic	1	8799520	8800410	891	2	AT1G24996	AT1G24996.1	5691
1	1573310	1573593	284	*	peak_508	1000	-1	21.6102	-1	161	2.92561	3.37337	Promoter	1	1569147	1572469	3323	2	AT1G05370	AT1G05370.1	-841
1	4477819	4478087	269	*	peak_509	1000	-1	21.6102	-1	124	2.40653	2.86761	Promoter	1	4479025	4479709	685	1	AT1G13143	AT1G13143.1	-938
1	7822503	7823046	544	*	peak_510	1000	-1	21.6102	-1	176	2.54912	3.02116	Promoter	1	7823066	7823971	906	1	AT1G22160	AT1G22160.1	-20
1	8844316	8844703	388	*	peak_511	1000	-1	21.6102	-1	179	2.77005	3.19365	Promoter	1	8845142	8846726	1585	1	AT1G25240	AT1G25240.2	-439
1	12215714	12216350	637	*	peak_512	1000	-1	21.6102	-1	182	2.4392	2.89979	Distal Intergenic	1	12208308	12214313	6006	2	AT1G33700	AT1G33700.2	-1401
1	12372545	12373343	799	*	peak_513	1000	-1	21.6102	-1	373	2.43858	2.89861	Promoter	1	12374259	12376367	2109	1	AT1G34040	AT1G34040.1	-916
1	12809740	12810220	481	*	peak_514	1000	-1	21.6102	-1	269	2.34182	2.79981	Downstream (<=300bp)	1	12811030	12811308	279	2	AT1G35035	AT1G35035.1	1088
1	14052054	14052616	563	*	peak_515	1000	-1	21.6102	-1	251	2.59533	3.04935	Distal Intergenic	1	14046735	14049742	3008	1	AT1G37020	AT1G37020.1	5319
1	16686249	16687191	943	*	peak_516	1000	-1	21.6102	-1	444	2.67443	3.12119	Distal Intergenic	1	16687430	16689563	2134	2	AT1G43980	AT1G43980.1	2372
1	21072147	21072724	578	*	peak_517	1000	-1	21.6102	-1	362	2.74516	3.17428	Promoter	1	21071017	21071650	634	2	AT1G56270	AT1G56270.1	-497
1	25423763	25424213	451	*	peak_518	1000	-1	21.6102	-1	218	2.45129	2.9142	Promoter	1	25420684	25423731	3048	2	AT1G67800	AT1G67800.4	-32
2	4104977	4105408	432	*	peak_519	1000	-1	21.6102	-1	271	2.76937	3.19215	Promoter	2	4105464	4106256	793	1	AT2G10556	AT2G10556.1	-56
2	6645958	6647024	1067	*	peak_520	1000	-1	21.6102	-1	325	2.51084	2.97751	Promoter	2	6647428	6647825	398	1	AT2G06395	AT2G06395.1	-404
2	9639684	9640164	481	*	peak_521	1000	-1	21.6102	-1	296	2.39773	2.86074	Distal Intergenic	2	9636492	9638683	2192	1	AT2G22670	AT2G22670.3	3192
2	16939769	16940750	982	*	peak_522	1000	-1	21.6102	-1	255	2.42009	2.87435	Promoter	2	16940822	16943503	2682	1	AT2G40570	AT2G40570.3	-72
3	10953459	10953708	250	*	peak_523	1000	-1	21.6102	-1	115	2.9978	3.42804	Distal Intergenic	3	10951458	10951757	300	2	AT3G05605	AT3G05605.1	-1702
3	11315690	11317810	2121	*	peak_524	1000	-1	21.6102	-1	1047	2.88691	3.33053	Distal Intergenic	3	11311266	11312823	1558	1	AT3G29430	AT3G29430.1	4424
3	17417939	17418893	955	*	peak_525	1000	-1	21.6102	-1	385	2.39726	2.85847	Promoter	3	17418776	17419220	445	1	AT3G07695	at3g07695	0
4	2278595	2279053	459	*	peak_526	1000	-1	21.6102	-1	208	2.44276	2.90217	Distal Intergenic	4	2288616	2292965	4350	1	AT4G04570	AT4G04570.3	-9563
5	5915867	5916910	1044	*	peak_527	1000	-1	21.6102	-1	631	2.55265	3.02259	Promoter	5	5916862	5923494	6633	1	AT5G17890	AT5G17890.1	0
5	8701999	8702732	734	*	peak_528	1000	-1	21.6102	-1	318	2.43708	2.89624	Distal Intergenic	5	8694630	8697108	2479	2	AT5G25180	AT5G25180.1	-4891
5	13241284	13241940	657	*	peak_529	1000	-1	21.6102	-1	233	2.43412	2.89273	Distal Intergenic	5	13242884	13243248	365	2	AT5G05155	AT5G05155.1	1308
5	14801515	14802210	696	*	peak_530	1000	-1	21.6102	-1	213	2.4314	2.88924	Distal Intergenic	5	14805213	14808275	3063	2	AT5G37360	AT5G37360.1	6065
5	19029873	19030560	688	*	peak_531	1000	-1	21.6102	-1	335	3.01963	3.44483	Promoter	5	19030844	19035959	5116	1	AT5G46880	AT5G46880.2	-284
5	20412967	20413526	560	*	peak_532	1000	-1	21.6102	-1	289	2.78869	3.21983	Promoter	5	20412424	20412701	278	2	AT5G07585	AT5G07585.1	-266
5	21109795	21110231	437	*	peak_533	1000	-1	21.6102	-1	279	2.44875	2.91176	Promoter	5	21110333	21111424	1092	1	AT5G51960	AT5G51960.1	-102
5	23928255	23928867	613	*	peak_534	1000	-1	21.6102	-1	359	2.81546	3.24967	Promoter	5	23928954	23929816	863	1	AT5G59320	AT5G59320.1	-87
1	670912	671257	346	*	peak_535	1000	-1	21.5177	-1	141	2.5915	3.04657	Promoter	1	666807	669919	3113	2	AT1G02960	AT1G02960.6	-993
1	1705308	1705970	663	*	peak_536	1000	-1	21.5177	-1	385	2.43634	2.89507	Promoter	1	1703002	1704838	1837	2	AT1G05680	AT1G05680.1	-470
1	7284090	7284953	864	*	peak_537	1000	-1	21.5177	-1	406	2.78001	3.20578	Promoter	1	7285042	7289943	4902	1	AT1G20920	AT1G20920.1	-89
1	9584602	9585552	951	*	peak_538	1000	-1	21.5177	-1	511	2.7909	3.22305	Distal Intergenic	1	9589675	9589914	240	2	AT1G06103	AT1G06103.1	4362
1	11807108	11807535	428	*	peak_539	1000	-1	21.5177	-1	135	2.50965	2.97618	Distal Intergenic	1	11810531	11810724	194	2	AT1G32650	AT1G32650.1	3189
1	13908100	13908688	589	*	peak_540	1000	-1	21.5177	-1	345	2.46388	2.92396	Distal Intergenic	1	13911137	13911679	543	1	AT1G36745	AT1G36745.1	-2449
1	16143517	16145465	1949	*	peak_541	1000	-1	21.5177	-1	710	2.32787	2.78535	Distal Intergenic	1	16140816	16141777	962	1	AT1G43000	AT1G43000.1	2701
1	16453920	16455256	1337	*	peak_542	1000	-1	21.5177	-1	899	2.64641	3.09631	Promoter	1	16452981	16453804	824	2	AT1G43665	AT1G43665.1	-116
1	16800195	16800948	754	*	peak_543	1000	-1	21.5177	-1	222	2.9856	3.41551	Promoter	1	16796400	16800307	3908	2	AT1G44170	AT1G44170.2	0
1	20178474	20178804	331	*	peak_544	1000	-1	21.5177	-1	165	2.78205	3.20732	Distal Intergenic	1	20179421	20180354	934	2	AT1G54050	AT1G54050.2	1550
1	25443950	25444379	430	*	peak_545	1000	-1	21.5177	-1	179	2.30587	2.75661	Promoter	1	25444752	25445357	606	2	AT1G67860	AT1G67860.1	978
1	26673275	26673811	537	*	peak_546	1000	-1	21.5177	-1	188	2.32461	2.78129	Promoter	1	26669020	26673166	4147	2	AT1G70730	AT1G70730.2	-109
2	1857223	1857624	402	*	peak_547	1000	-1	21.5177	-1	178	2.3147	2.77026	Distal Intergenic	2	1853935	1854903	969	1	AT2G05140	AT2G05140.1	3288
2	2330041	2330668	628	*	peak_548	1000	-1	21.5177	-1	142	2.89533	3.3464	Promoter	2	2330776	2331479	704	1	AT2G06002	AT2G06002.1	-108
2	4746713	4747537	825	*	peak_549	1000	-1	21.5177	-1	449	2.33029	2.79049	3' UTR	2	4744267	4746813	2547	1	AT2G11810	AT2G11810.4	2446
2	4965234	4965585	352	*	peak_550	1000	-1	21.5177	-1	176	2.31312	2.76828	Distal Intergenic	2	4963770	4964218	449	2	AT2G05685	AT2G05685.1	-1016
2	5407184	5407854	671	*	peak_551	1000	-1	21.5177	-1	166	2.51589	2.98017	Distal Intergenic	2	5411728	5412069	342	1	AT2G05865	AT2G05865.1	-3874
2	5949575	5950655	1081	*	peak_552	1000	-1	21.5177	-1	287	2.57979	3.03952	Distal Intergenic	2	5951823	5953155	1333	1	AT2G14110	AT2G14110.1	-1168
2	6274114	6274551	438	*	peak_553	1000	-1	21.5177	-1	268	2.52779	2.98958	Distal Intergenic	2	6272469	6273227	759	1	AT2G14660	AT2G14660.1	1645
2	6561473	6562111	639	*	peak_554	1000	-1	21.5177	-1	171	2.89691	3.35049	Distal Intergenic	2	6564104	6564316	213	1	AT2G15128	AT2G15128.1	-1993
2	7415766	7416869	1104	*	peak_555	1000	-1	21.5177	-1	428	2.64442	3.09341	Promoter	2	7410704	7415802	5099	2	AT2G17050	AT2G17050.2	0
2	8421121	8421445	325	*	peak_556	1000	-1	21.5177	-1	156	2.94261	3.3879	Promoter	2	8418078	8420195	2118	2	AT2G19440	AT2G19440.1	-926
2	8436569	8437212	644	*	peak_557	1000	-1	21.5177	-1	423	2.39468	2.85508	Promoter	2	8433542	8436602	3061	2	AT2G19470	AT2G19470.1	0
2	12143728	12144186	459	*	peak_558	1000	-1	21.5177	-1	250	2.5531	3.02402	Promoter	2	12139578	12143665	4088	2	AT2G28390	AT2G28390.1	-63
2	12408545	12409178	634	*	peak_559	1000	-1	21.5177	-1	348	2.53395	2.99489	Promoter	2	12405391	12408239	2849	2	AT2G28890	AT2G28890.1	-306
2	15376592	15377151	560	*	peak_560	1000	-1	21.5177	-1	346	2.78888	3.22144	Distal Intergenic	2	15379660	15382131	2472	1	AT2G36690	AT2G36690.1	-2509
3	1074146	1074941	796	*	peak_561	1000	-1	21.5177	-1	650	2.51627	2.9815	Promoter	3	1071984	1074244	2261	2	AT3G04090	AT3G04090.1	0
3	8442998	8443473	476	*	peak_562	1000	-1	21.5177	-1	171	2.3802	2.84056	Promoter	3	8443233	8448070	4838	1	AT3G23540	AT3G23540.3	0
3	9194623	9195024	402	*	peak_563	1000	-1	21.5177	-1	183	2.47071	2.93261	Promoter	3	9195334	9197126	1793	1	AT3G25250	AT3G25250.1	-310
3	10762442	10762914	473	*	peak_564	1000	-1	21.5177	-1	203	2.43963	2.90098	Downstream (<=300bp)	3	10759559	10762177	2619	1	AT3G28700	AT3G28700.3	2883
3	14948472	14949020	549	*	peak_565	1000	-1	21.5177	-1	219	2.59423	3.04797	Promoter	3	14946143	14948228	2086	2	AT3G42860	AT3G42860.1	-244
3	15439681	15440068	388	*	peak_566	1000	-1	21.5177	-1	159	2.61439	3.06777	Distal Intergenic	3	15448635	15450057	1423	1	AT3G43550	AT3G43550.1	-8567
3	15600833	15601441	609	*	peak_567	1000	-1	21.5177	-1	203	2.29801	2.74895	Promoter	3	15601754	15603888	2135	1	AT3G43700	AT3G43700.1	-313
3	17069858	17070623	766	*	peak_568	1000	-1	21.5177	-1	203	2.75499	3.18021	Distal Intergenic	3	17071255	17071683	429	2	AT3G46390	AT3G46390.1	1060
3	17426697	17427618	922	*	peak_569	1000	-1	21.5177	-1	368	2.48358	2.94896	Promoter	3	17427950	17428511	562	1	AT3G47295	AT3G47295.1	-332
3	17588447	17589304	858	*	peak_570	1000	-1	21.5177	-1	541	2.88704	3.33247	Distal Intergenic	3	17590544	17591670	1127	1	AT3G47710	AT3G47710.1	-1240
3	18551398	18554098	2701	*	peak_571	1000	-1	21.5177	-1	1193	2.90356	3.35881	Promoter	3	18549204	18551375	2172	2	AT3G50040	AT3G50040.4	-23
3	18571117	18571416	300	*	peak_572	1000	-1	21.5177	-1	160	2.59824	3.05636	Distal Intergenic	3	18572624	18574548	1925	1	AT3G50080	AT3G50080.1	-1208
3	22252883	22253214	332	*	peak_573	1000	-1	21.5177	-1	165	2.37658	2.83726	Promoter	3	22251047	22252899	1853	2	AT3G60210	AT3G60210.1	0
4	1047149	1047715	567	*	peak_574	1000	-1	21.5177	-1	220	3.06565	3.49957	Promoter	4	1046073	1047105	1033	2	AT4G02380	AT4G02380.3	-44
4	2112522	2113356	835	*	peak_575	1000	-1	21.5177	-1	461	2.77485	3.19816	Promoter	4	2113341	2116693	3353	1	AT4G04320	AT4G04320.1	0
4	2408753	2409430	678	*	peak_576	1000	-1	21.5177	-1	418	2.69689	3.13445	Promoter	4	2404535	2408737	4203	2	AT4G04740	AT4G04740.7	-16
4	2795137	2795731	595	*	peak_577	1000	-1	21.5177	-1	330	2.71031	3.14772	Distal Intergenic	4	2789656	2789741	86	2	AT4G05508	at4g05508	-5396
4	3879773	3880260	488	*	peak_578	1000	-1	21.5177	-1	343	2.45892	2.92028	Distal Intergenic	4	3880990	3881431	442	2	AT4G06655	AT4G06655.1	1171
4	4695272	4695934	663	*	peak_579	1000	-1	21.5177	-1	214	2.32927	2.7874	Distal Intergenic	4	4691762	4692653	892	1	AT4G07868	AT4G07868.1	3510
4	5545609	5546689	1081	*	peak_580	1000	-1	21.5177	-1	666	2.62549	3.07626	Distal Intergenic	4	5550404	5551370	967	1	AT4G08685	AT4G08685.1	-3715
4	12948905	12949392	488	*	peak_581	1000	-1	21.5177	-1	162	2.73379	3.16396	Promoter	4	12949664	12951359	1696	1	AT4G25310	AT4G25310.2	-272
5	8619519	8619878	360	*	peak_582	1000	-1	21.5177	-1	212	2.56638	3.03109	Downstream (<=300bp)	5	8620083	8620991	909	2	AT5G25030	AT5G25030.1	1113
5	9665306	9666346	1041	*	peak_583	1000	-1	21.5177	-1	440	2.82177	3.25473	Promoter	5	9667311	9667886	576	1	AT5G27370	AT5G27370.1	-965
5	12554123	12555387	1265	*	peak_584	1000	-1	21.5177	-1	221	2.6709	3.11822	Distal Intergenic	5	12558154	12562020	3867	1	AT5G33290	AT5G33290.1	-2767
5	13220082	13221195	1114	*	peak_585	1000	-1	21.5177	-1	186	2.34379	2.8019	Distal Intergenic	5	13223069	13223493	425	1	AT5G34905	AT5G34905.1	-1874
5	13605038	13605517	480	*	peak_586	1000	-1	21.5177	-1	186	2.84138	3.2773	Promoter	5	13604162	13604744	583	2	AT5G35405	AT5G35405.1	-294
5	13615066	13615489	424	*	peak_587	1000	-1	21.5177	-1	189	2.46715	2.93012	Distal Intergenic	5	13611798	13611932	135	1	AT5G35407	at5g35407	3268
5	16967819	16968670	852	*	peak_588	1000	-1	21.5177	-1	265	2.3813	2.84389	Promoter	5	16968655	16970527	1873	1	AT5G42420	AT5G42420.1	0
5	17797457	17798401	945	*	peak_589	1000	-1	21.5177	-1	509	2.33417	2.79257	Promoter	5	17798262	17800860	2599	1	AT5G44190	AT5G44190.2	0
5	19411959	19412577	619	*	peak_590	1000	-1	21.5177	-1	370	2.49496	2.95659	Promoter	5	19409242	19412077	2836	2	AT5G47940	AT5G47940.1	0
5	20507402	20508179	778	*	peak_591	1000	-1	21.5177	-1	192	2.82189	3.25642	Promoter	5	20508126	20508776	651	1	AT5G50365	AT5G50365.1	0
5	22512906	22513370	465	*	peak_592	1000	-1	21.5177	-1	221	2.42311	2.88002	Promoter	5	22510017	22513588	3572	2	AT5G55565	AT5G55565.1	218
5	24722107	24722849	743	*	peak_593	1000	-1	21.5177	-1	360	2.42987	2.88808	Promoter	5	24722870	24723983	1114	1	AT5G61470	AT5G61470.1	-21
1	26950391	26950779	389	*	peak_594	1000	-1	21.398	-1	136	2.49626	2.95787	Promoter	1	26948743	26951547	2805	2	AT1G71691	AT1G71691.2	768
1	13198396	13198975	580	*	peak_595	1000	-1	20.9009	-1	180	2.5051	2.97087	Downstream (<=300bp)	1	13192608	13198142	5535	1	AT1G35660	AT1G35660.1	5788
1	13322597	13323132	536	*	peak_596	1000	-1	20.9009	-1	431	2.69182	3.13298	Promoter	1	13320675	13322511	1837	2	AT1G35830	AT1G35830.1	-86
1	19180230	19180848	619	*	peak_597	1000	-1	20.9009	-1	363	2.82615	3.2633	Promoter	1	19180744	19186532	5789	1	AT1G51720	AT1G51720.1	0
1	20332894	20333328	435	*	peak_598	1000	-1	20.9009	-1	198	2.34786	2.80929	Promoter	1	20332149	20332970	822	1	AT1G54445	AT1G54445.1	745
1	22043064	22043624	561	*	peak_599	1000	-1	20.9009	-1	136	2.48314	2.94642	Promoter	1	22043643	22051114	7472	1	AT1G59890	AT1G59890.1	-19
1	24048900	24049896	997	*	peak_600	1000	-1	20.9009	-1	687	2.64395	3.09198	Promoter	1	24046553	24048822	2270	2	AT1G64720	AT1G64720.1	-78
1	24568910	24569555	646	*	peak_601	1000	-1	20.9009	-1	422	2.68926	3.12858	Promoter	1	24562398	24568966	6569	2	AT1G65985	AT1G65985.2	0
1	24741030	24742487	1458	*	peak_602	1000	-1	20.9009	-1	743	2.54171	3.00847	Distal Intergenic	1	24737719	24739353	1635	1	AT1G66345	AT1G66345.1	3311
1	25577114	25577806	693	*	peak_603	1000	-1	20.9009	-1	326	2.30002	2.75182	Promoter	1	25574864	25576129	1266	2	AT1G68240	AT1G68240.2	-985
2	1017044	1018024	981	*	peak_604	1000	-1	20.9009	-1	382	2.53168	2.99223	Promoter	2	1014350	1017222	2873	2	AT2G03340	AT2G03340.1	0
2	4211179	4211544	366	*	peak_605	1000	-1	20.9009	-1	212	2.3552	2.81246	Distal Intergenic	2	4222547	4223030	484	2	AT2G05555	AT2G05555.1	11486
2	4274497	4275195	699	*	peak_606	1000	-1	20.9009	-1	531	2.31219	2.76435	Distal Intergenic	2	4295362	4300871	5510	2	AT2G10625	AT2G10625.1	25676
2	5048639	5049631	993	*	peak_607	1000	-1	20.9009	-1	766	2.47344	2.93634	Promoter	2	5049953	5050087	135	2	AT2G12461	AT2G12461.1	456
2	6185411	6185717	307	*	peak_608	1000	-1	20.9009	-1	144	2.36719	2.82741	Promoter	2	6181946	6184910	2965	2	AT2G14520	AT2G14520.4	-501
2	11687295	11688173	879	*	peak_609	1000	-1	20.9009	-1	238	2.63849	3.08766	Promoter	2	11688938	11689141	204	2	AT2G27313	AT2G27313.1	968
3	6940367	6942342	1976	*	peak_610	1000	-1	20.9009	-1	820	2.44784	2.91054	Promoter	3	6942623	6945224	2602	1	AT3G19950	AT3G19950.2	-281
3	11134324	11135038	715	*	peak_611	1000	-1	20.9009	-1	191	2.71089	3.14921	Distal Intergenic	3	11128620	11132105	3486	2	AT3G29160	AT3G29160.2	-2219
3	11762604	11763730	1127	*	peak_612	1000	-1	20.9009	-1	592	2.75342	3.17873	Distal Intergenic	3	11756985	11757424	440	1	AT3G05995	AT3G05995.1	5619
3	12134568	12134896	329	*	peak_613	1000	-1	20.9009	-1	156	2.36051	2.81775	Distal Intergenic	3	12132865	12133498	634	1	AT3G30525	AT3G30525.1	1703
3	14736732	14738030	1299	*	peak_614	1000	-1	20.9009	-1	577	2.49306	2.95531	Distal Intergenic	3	14742421	14742804	384	1	AT3G06445	at3g06445	-4391
3	15941896	15942386	491	*	peak_615	1000	-1	20.9009	-1	186	2.65475	3.10211	Distal Intergenic	3	15940184	15940903	720	1	AT3G44240	AT3G44240.1	1712
3	21305284	21306697	1414	*	peak_616	1000	-1	20.9009	-1	472	2.72901	3.15809	Promoter	3	21306609	21309570	2962	1	AT3G57550	AT3G57550.1	0
4	463893	464413	521	*	peak_617	1000	-1	20.9009	-1	317	2.37852	2.83836	Promoter	4	461592	463556	1965	2	AT4G01070	AT4G01070.2	-337
4	3531269	3531895	627	*	peak_618	1000	-1	20.9009	-1	407	2.48345	2.94769	Distal Intergenic	4	3523431	3523937	507	2	AT4G06639	AT4G06639.1	-7332
4	7773825	7774498	674	*	peak_619	1000	-1	20.9009	-1	262	2.62307	3.07342	Promoter	4	7769716	7773827	4112	2	AT4G13350	AT4G13350.2	0
4	9927755	9928517	763	*	peak_620	1000	-1	20.9009	-1	488	2.54208	3.01125	Promoter	4	9928587	9929875	1289	1	AT4G17870	AT4G17870.1	-70
5	4635040	4635952	913	*	peak_621	1000	-1	20.9009	-1	216	2.46438	2.92519	Promoter	5	4635644	4636676	1033	2	AT5G14380	AT5G14380.1	724
5	9459674	9460352	679	*	peak_622	1000	-1	20.9009	-1	234	2.4441	2.90336	Promoter	5	9460465	9460716	252	1	AT5G26890	AT5G26890.1	-113
5	10555232	10555881	650	*	peak_623	1000	-1	20.9009	-1	196	2.80977	3.24463	Distal Intergenic	5	10557722	10559779	2058	2	AT5G28550	AT5G28550.1	3898
5	13367956	13369231	1276	*	peak_624	1000	-1	20.9009	-1	547	2.4762	2.93884	Distal Intergenic	5	13363527	13364411	885	2	AT5G35110	AT5G35110.1	-3545
5	13682090	13682613	524	*	peak_625	1000	-1	20.9009	-1	320	2.34148	2.79878	Distal Intergenic	5	13684009	13684470	462	1	AT5G05195	AT5G05195.1	-1396
5	16369721	16370114	394	*	peak_626	1000	-1	20.9009	-1	194	2.31123	2.76338	Promoter	5	16370368	16372204	1837	1	AT5G40860	AT5G40860.2	-254
5	16915046	16915573	528	*	peak_627	1000	-1	20.9009	-1	324	2.64553	3.09486	Promoter	5	16915728	16918569	2842	1	AT5G42310	AT5G42310.1	-155
5	19045784	19046214	431	*	peak_628	1000	-1	20.9009	-1	266	2.7621	3.18767	Promoter	5	19046339	19051379	5041	1	AT5G46910	AT5G46910.1	-125
5	19538367	19538750	384	*	peak_629	1000	-1	20.9009	-1	169	2.53099	2.99091	Promoter	5	19539145	19540623	1479	1	AT5G48175	AT5G48175.1	-395
5	22643205	22643579	375	*	peak_630	1000	-1	20.9009	-1	157	2.33516	2.7936	Promoter	5	22639813	22642414	2602	2	AT5G55910	AT5G55910.2	-791
1	422675	424469	1795	*	peak_631	1000	-1	20.8025	-1	147	2.25318	2.71686	Promoter	1	424666	425164	499	1	AT1G04093	AT1G04093.1	-197
1	4506218	4506543	326	*	peak_632	1000	-1	20.8025	-1	166	2.69091	3.13151	Distal Intergenic	1	4507221	4508528	1308	2	AT1G13200	AT1G13200.1	1985
1	11207146	11207638	493	*	peak_633	1000	-1	20.8025	-1	329	2.36628	2.82632	Distal Intergenic	1	11212958	11214567	1610	1	AT1G31320	AT1G31320.1	-5320
1	11368641	11369315	675	*	peak_634	1000	-1	20.8025	-1	305	3.05863	3.49255	Promoter	1	11365285	11369839	4555	2	AT1G31740	AT1G31740.1	524
1	11877716	11879028	1313	*	peak_635	1000	-1	20.8025	-1	243	2.40071	2.86302	Promoter	1	11874518	11877549	3032	2	AT1G32790	AT1G32790.1	-167
1	12494625	12494954	330	*	peak_636	1000	-1	20.8025	-1	159	2.69881	3.13738	Promoter	1	12492321	12494584	2264	2	AT1G34270	AT1G34270.1	-41
1	13601808	13603003	1196	*	peak_637	1000	-1	20.8025	-1	557	2.86711	3.30226	Distal Intergenic	1	13610985	13614051	3067	2	AT1G36230	AT1G36230.1	11048
1	14186081	14186792	712	*	peak_638	1000	-1	20.8025	-1	254	2.20384	2.6591	Distal Intergenic	1	14174838	14178034	3197	2	AT1G37150	AT1G37150.7	-8047
1	16890001	16890925	925	*	peak_639	1000	-1	20.8025	-1	329	2.30939	2.76143	Distal Intergenic	1	16892527	16895667	3141	1	AT1G44750	AT1G44750.3	-1602
1	18164503	18164972	470	*	peak_640	1000	-1	20.8025	-1	142	2.23864	2.69981	Distal Intergenic	1	18166128	18170105	3978	2	AT1G49100	AT1G49100.1	5133
1	19472574	19473184	611	*	peak_641	1000	-1	20.8025	-1	144	2.57442	3.03531	Promoter	1	19469820	19472582	2763	2	AT1G52290	AT1G52290.1	0
1	20179008	20179495	488	*	peak_642	1000	-1	20.8025	-1	169	2.37914	2.83946	Promoter	1	20179421	20180354	934	2	AT1G54050	AT1G54050.2	859
1	22769651	22770011	361	*	peak_643	1000	-1	20.8025	-1	202	2.38593	2.84724	Promoter	1	22769981	22772258	2278	1	AT1G61670	AT1G61670.2	0
1	24545870	24546661	792	*	peak_644	1000	-1	20.8025	-1	569	2.4262	2.88346	Distal Intergenic	1	24544546	24544782	237	2	AT1G08787	AT1G08787.1	-1088
1	28935746	28936378	633	*	peak_645	1000	-1	20.8025	-1	305	2.63022	3.07911	Promoter	1	28937319	28937798	480	1	AT1G76994	AT1G76994.1	-941
2	1869124	1869923	800	*	peak_646	1000	-1	20.8025	-1	510	2.71573	3.15219	Promoter	2	1869853	1873997	4145	1	AT2G05170	AT2G05170.1	0
2	5647605	5648277	673	*	peak_647	1000	-1	20.8025	-1	459	2.42661	2.88461	Promoter	2	5649224	5649727	504	1	AT2G13555	AT2G13555.1	-947
2	6376080	6376979	900	*	peak_648	1000	-1	20.8025	-1	381	2.19342	2.64622	Distal Intergenic	2	6371573	6371772	200	2	AT2G06275	AT2G06275.1	-4308
2	6662325	6663262	938	*	peak_649	1000	-1	20.8025	-1	391	2.3469	2.80823	Distal Intergenic	2	6664649	6665356	708	1	AT2G15318	AT2G15318.1	-1387
2	7250776	7251202	427	*	peak_650	1000	-1	20.8025	-1	108	2.19311	2.64538	Distal Intergenic	2	7253012	7253360	349	1	AT2G06725	AT2G06725.1	-1810
3	6989240	6990234	995	*	peak_651	1000	-1	20.8025	-1	273	2.64974	3.09776	Promoter	3	6990254	6991462	1209	1	AT3G20030	AT3G20030.1	-20
3	9581097	9581420	324	*	peak_652	1000	-1	20.8025	-1	158	2.31948	2.77524	Promoter	3	9582166	9582481	316	1	AT3G05005	AT3G05005.1	-746
3	10267521	10269157	1637	*	peak_653	1000	-1	20.8025	-1	541	2.49875	2.96302	Promoter	3	10269206	10271065	1860	1	AT3G27710	AT3G27710.1	-49
3	11764762	11766341	1580	*	peak_654	1000	-1	20.8025	-1	638	2.22667	2.68961	Distal Intergenic	3	11756985	11757424	440	1	AT3G05995	AT3G05995.1	7777
3	12338641	12339111	471	*	peak_655	1000	-1	20.8025	-1	261	2.56625	3.02969	Distal Intergenic	3	12332271	12332814	544	1	AT3G06065	AT3G06065.1	6370
3	14584429	14584864	436	*	peak_656	1000	-1	20.8025	-1	146	2.3379	2.79567	Distal Intergenic	3	14607080	14607971	892	1	AT3G42473	AT3G42473.1	-22216
3	21437225	21437664	440	*	peak_657	1000	-1	20.8025	-1	262	2.6364	3.08622	Promoter	3	21438075	21442085	4011	1	AT3G57890	AT3G57890.1	-411
4	2399795	2400710	916	*	peak_658	1000	-1	20.8025	-1	636	2.35571	2.81352	Distal Intergenic	4	2401927	2402349	423	2	AT4G04730	AT4G04730.1	1639
4	2552388	2552972	585	*	peak_659	1000	-1	20.8025	-1	168	2.76845	3.19066	Distal Intergenic	4	2554997	2557258	2262	1	AT4G04990	AT4G04990.1	-2025
4	13222304	13223245	942	*	peak_660	1000	-1	20.8025	-1	233	2.5469	3.01831	Promoter	4	13219915	13222376	2462	2	AT4G26080	AT4G26080.1	0
4	17212161	17212513	353	*	peak_661	1000	-1	20.8025	-1	175	2.46638	2.92888	Promoter	4	17210049	17211782	1734	2	AT4G36450	AT4G36450.1	-379
5	9341746	9343109	1364	*	peak_662	1000	-1	20.8025	-1	739	2.87263	3.30959	Promoter	5	9343785	9345011	1227	1	AT5G26650	AT5G26650.1	-676
5	10679323	10680705	1383	*	peak_663	1000	-1	20.8025	-1	937	2.6084	3.0635	Promoter	5	10677599	10679204	1606	2	AT5G28650	AT5G28650.1	-119
5	10715684	10717203	1520	*	peak_664	1000	-1	20.8025	-1	311	2.26837	2.72444	Distal Intergenic	5	10719373	10722013	2641	2	AT5G28680	AT5G28680.2	4810
5	10864875	10865788	914	*	peak_665	1000	-1	20.8025	-1	173	2.22728	2.69054	Promoter	5	10862016	10864946	2931	2	AT5G28840	AT5G28840.1	0
5	13516856	13517846	991	*	peak_666	1000	-1	20.8025	-1	489	2.61163	3.06634	Promoter	5	13518317	13518949	633	1	AT5G35300	AT5G35300.1	-471
5	14935954	14936392	439	*	peak_667	1000	-1	20.8025	-1	188	2.39407	2.85285	Promoter	5	14933286	14935885	2600	2	AT5G37600	AT5G37600.1	-69
5	15583526	15584834	1309	*	peak_668	1000	-1	20.8025	-1	671	2.21747	2.67862	Promoter	5	15585028	15586029	1002	1	AT5G38930	AT5G38930.1	-194
5	17971362	17971997	636	*	peak_669	1000	-1	20.8025	-1	255	2.54102	3.00709	3' UTR	5	17970210	17971456	1247	1	AT5G44574	AT5G44574.1	1152
5	24226888	24227162	275	*	peak_670	1000	-1	20.8025	-1	132	2.49709	2.96043	Promoter	5	24223647	24226914	3268	2	AT5G60160	AT5G60160.1	0
5	26613182	26613947	766	*	peak_671	1000	-1	20.8025	-1	405	2.2333	2.69517	Promoter	5	26613888	26614308	421	1	AT5G09675	AT5G09675.1	0
3	991808	992109	302	*	peak_672	1000	-1	20.736	-1	160	2.31298	2.76729	Promoter	3	992074	994697	2624	1	AT3G03860	AT3G03860.1	0
1	23019753	23020266	514	*	peak_673	1000	-1	20.6745	-1	213	2.81693	3.25136	Promoter	1	23016569	23019494	2926	2	AT1G62300	AT1G62300.1	-259
1	15641593	15641972	380	*	peak_674	1000	-1	20.598	-1	241	2.16965	2.61667	Distal Intergenic	1	15650635	15652542	1908	2	AT1G41880	AT1G41880.2	10570
3	9582601	9582933	333	*	peak_675	1000	-1	20.598	-1	141	2.40102	2.86416	Promoter	3	9582166	9582481	316	1	AT3G05005	AT3G05005.1	435
1	8576658	8577057	400	*	peak_676	1000	-1	20.1993	-1	171	2.62387	3.07484	Distal Intergenic	1	8573544	8575184	1641	2	AT1G24210	AT1G24210.1	-1474
1	11669572	11670288	717	*	peak_677	1000	-1	20.1993	-1	459	2.3085	2.7595	Promoter	1	11666977	11668690	1714	2	AT1G32350	AT1G32350.2	-882
1	12625417	12625959	543	*	peak_678	1000	-1	20.1993	-1	247	2.47844	2.94263	Distal Intergenic	1	12623434	12624508	1075	1	AT1G34520	AT1G34520.1	1983
1	13240752	13241306	555	*	peak_679	1000	-1	20.1993	-1	141	2.2956	2.74609	Distal Intergenic	1	13250536	13250970	435	1	AT1G06927	AT1G06927.1	-9230
1	16699117	16700390	1274	*	peak_680	1000	-1	20.1993	-1	719	2.22213	2.685	Distal Intergenic	1	16708004	16709713	1710	2	AT1G44000	AT1G44000.1	9323
1	19066985	19067587	603	*	peak_681	1000	-1	20.1993	-1	352	2.71329	3.1507	Promoter	1	19064598	19066989	2392	2	AT1G51420	AT1G51420.2	0
1	20694480	20695432	953	*	peak_682	1000	-1	20.1993	-1	431	2.59625	3.05074	Promoter	1	20691591	20694039	2449	2	AT1G55420	AT1G55420.1	-441
1	22872988	22873765	778	*	peak_683	1000	-1	20.1993	-1	522	2.32981	2.78945	Distal Intergenic	1	22867689	22871358	3670	2	AT1G61890	AT1G61890.2	-1630
2	920663	921270	608	*	peak_684	1000	-1	20.1993	-1	466	2.43519	2.8939	Distal Intergenic	2	916806	918671	1866	2	AT2G03090	AT2G03090.1	-1992
2	2372003	2373286	1284	*	peak_685	1000	-1	20.1993	-1	1111	2.15676	2.6055	Promoter	2	2371573	2372050	478	2	AT2G06090	AT2G06090.1	0
2	2946391	2946668	278	*	peak_686	1000	-1	20.1993	-1	131	2.67738	3.12268	Distal Intergenic	2	2952610	2953208	599	2	AT2G07110	AT2G07110.1	6540
2	10056670	10057166	497	*	peak_687	1000	-1	20.1993	-1	145	2.46501	2.92764	Promoter	2	10056417	10056645	229	1	AT2G07940	AT2G07940.1	253
2	10137626	10138441	816	*	peak_688	1000	-1	20.1993	-1	444	2.59833	3.05778	Promoter	2	10135605	10137595	1991	2	AT2G23810	AT2G23810.1	-31
2	10325233	10325989	757	*	peak_689	1000	-1	20.1993	-1	282	2.18686	2.63706	Distal Intergenic	2	10319213	10322423	3211	2	AT2G24260	AT2G24260.1	-2810
2	11931867	11932831	965	*	peak_690	1000	-1	20.1993	-1	716	2.51817	2.98551	Promoter	2	11930494	11931813	1320	2	AT2G28010	AT2G28010.1	-54
2	16280552	16281261	710	*	peak_691	1000	-1	20.1993	-1	502	2.27409	2.72821	Promoter	2	16281959	16284869	2911	1	AT2G38995	AT2G38995.1	-698
3	8364235	8364612	378	*	peak_692	1000	-1	20.1993	-1	197	2.50024	2.96432	Distal Intergenic	3	8357585	8361171	3587	1	AT3G23370	AT3G23370.1	6650
3	11181598	11182233	636	*	peak_693	1000	-1	20.1993	-1	184	2.54827	3.01974	Distal Intergenic	3	11188570	11191195	2626	1	AT3G29230	AT3G29230.1	-6337
3	12574566	12575321	756	*	peak_694	1000	-1	20.1993	-1	180	2.19231	2.64369	Promoter	3	12574173	12574415	243	2	AT3G06155	AT3G06155.1	-151
3	15020911	15021333	423	*	peak_695	1000	-1	20.1993	-1	211	2.23921	2.70167	Distal Intergenic	3	15018695	15019685	991	2	AT3G42960	AT3G42960.1	-1226
3	15892185	15893489	1305	*	peak_696	1000	-1	20.1993	-1	933	2.42241	2.87774	Promoter	3	15888840	15891988	3149	2	AT3G44160	AT3G44160.1	-197
3	17960747	17961156	410	*	peak_697	1000	-1	20.1993	-1	277	2.19724	2.65304	Promoter	3	17961266	17962014	749	1	AT3G48490	AT3G48490.1	-110
4	2762693	2763054	362	*	peak_698	1000	-1	20.1993	-1	196	2.28952	2.74044	Promoter	4	2760502	2762445	1944	2	AT4G05460	AT4G05460.1	-248
4	8872153	8872739	587	*	peak_699	1000	-1	20.1993	-1	169	2.44911	2.91297	Promoter	4	8872698	8875378	2681	1	AT4G15540	AT4G15540.1	0
4	9345935	9346484	550	*	peak_700	1000	-1	20.1993	-1	210	2.79923	3.23619	Promoter	4	9345150	9349258	4109	1	AT4G16590	AT4G16590.1	785
4	9424221	9424587	367	*	peak_701	1000	-1	20.1993	-1	156	2.2899	2.74138	3' UTR	4	9420651	9421857	1207	2	AT4G16750	AT4G16750.1	-2364
5	7636526	7636830	305	*	peak_702	1000	-1	20.1993	-1	152	2.18268	2.63457	Promoter	5	7633373	7636576	3204	2	AT5G22850	AT5G22850.1	0
5	8827345	8828618	1274	*	peak_703	1000	-1	20.1993	-1	278	2.4926	2.95277	Distal Intergenic	5	8831670	8833509	1840	1	AT5G25410	AT5G25410.1	-3052
5	9623213	9623891	679	*	peak_704	1000	-1	20.1993	-1	404	2.72419	3.15517	3' UTR	5	9625449	9626561	1113	1	AT5G27310	AT5G27310.1	-1558
5	10042768	10043598	831	*	peak_705	1000	-1	20.1993	-1	459	2.30293	2.75373	Distal Intergenic	5	10043914	10045882	1969	2	AT5G28050	AT5G28050.2	2284
5	14266528	14267936	1409	*	peak_706	1000	-1	20.1993	-1	636	2.29464	2.74421	Distal Intergenic	5	14263970	14264735	766	2	AT5G36225	AT5G36225.1	-1793
5	15127833	15128163	331	*	peak_707	1000	-1	20.1993	-1	161	2.39766	2.8596	Distal Intergenic	5	15131289	15133085	1797	1	AT5G37980	AT5G37980.1	-3126
5	15148863	15149857	995	*	peak_708	1000	-1	20.1993	-1	348	2.24106	2.70355	Distal Intergenic	5	15155067	15156088	1022	1	AT5G38005	AT5G38005.1	-5210
1	12603491	12604302	812	*	peak_709	1000	-1	20.0951	-1	174	2.29802	2.7499	Promoter	1	12604161	12607033	2873	1	AT1G34470	AT1G34470.1	0
1	13548161	13549677	1517	*	peak_710	1000	-1	20.0951	-1	1076	2.42144	2.87661	3' UTR	1	13545972	13558600	12629	1	AT1G36180	AT1G36180.1	2189
1	13686905	13687579	675	*	peak_711	1000	-1	20.0951	-1	231	2.23891	2.70074	Promoter	1	13686426	13686498	73	1	AT1G36350	AT1G36350.1	479
1	13900848	13902060	1213	*	peak_712	1000	-1	20.0951	-1	499	2.1488	2.59768	Promoter	1	13898210	13900831	2622	2	AT1G36730	AT1G36730.1	-17
1	17063965	17064699	735	*	peak_713	1000	-1	20.0951	-1	575	2.60923	3.06492	Promoter	1	17065111	17069269	4159	1	AT1G45130	AT1G45130.1	-412
1	17112421	17114749	2329	*	peak_714	1000	-1	20.0951	-1	208	2.30289	2.75278	Distal Intergenic	1	17115762	17119246	3485	1	AT1G45191	AT1G45191.3	-1013
1	17398179	17399142	964	*	peak_715	1000	-1	20.0951	-1	503	2.5011	2.96562	Promoter	1	17395518	17397263	1746	2	AT1G47420	AT1G47420.1	-916
1	17510073	17510696	624	*	peak_716	1000	-1	20.0951	-1	401	2.10562	2.55478	Promoter	1	17507893	17509731	1839	2	AT1G47620	AT1G47620.1	-342
1	19719797	19720684	888	*	peak_717	1000	-1	20.0951	-1	459	2.46765	2.93136	Intron (AT1G52940.1/AT1G52940, intron 1 of 6)	1	19716402	19723725	7324	1	AT1G52940	AT1G52940.1	3395
1	25362553	25363142	590	*	peak_718	1000	-1	20.0951	-1	149	2.1126	2.56455	Promoter	1	25359612	25362444	2833	2	AT1G67650	AT1G67650.1	-109
1	25828410	25828901	492	*	peak_719	1000	-1	20.0951	-1	357	2.51379	2.97884	Promoter	1	25828890	25829813	924	1	AT1G68760	AT1G68760.1	0
1	26719440	26720200	761	*	peak_720	1000	-1	20.0951	-1	586	2.23001	2.69239	Promoter	1	26718070	26719211	1142	2	AT1G70860	AT1G70860.2	-229
2	1523025	1523378	354	*	peak_721	1000	-1	20.0951	-1	145	2.3811	2.84277	Distal Intergenic	2	1519339	1521123	1785	2	AT2G04360	AT2G04360.4	-1902
2	1674668	1675223	556	*	peak_722	1000	-1	20.0951	-1	347	2.41895	2.87211	Distal Intergenic	2	1676717	1678455	1739	1	AT2G04780	AT2G04780.1	-1494
2	2176689	2177352	664	*	peak_723	1000	-1	20.0951	-1	373	2.3108	2.7624	Distal Intergenic	2	2180755	2183904	3150	1	AT2G05760	AT2G05760.1	-3403
2	2264679	2265245	567	*	peak_724	1000	-1	20.0951	-1	390	2.10313	2.55329	Promoter	2	2263124	2264543	1420	2	AT2G05914	AT2G05914.2	-136
2	3179589	3180100	512	*	peak_725	1000	-1	20.0951	-1	345	2.16139	2.61187	Distal Intergenic	2	3169908	3174102	4195	2	AT2G07560	AT2G07560.1	-5487
2	3195381	3196775	1395	*	peak_726	1000	-1	20.0951	-1	1209	2.65519	3.10356	Distal Intergenic	2	3187068	3188422	1355	1	AT2G07565	AT2G07565.1	8313
2	4083987	4084988	1002	*	peak_727	1000	-1	20.0951	-1	605	2.22736	2.69146	Promoter	2	4083603	4083913	311	2	AT2G10537	AT2G10537.1	-74
2	6090796	6091081	286	*	peak_728	1000	-1	20.0951	-1	158	2.37373	2.83506	Distal Intergenic	2	6088292	6088813	522	1	AT2G14365	AT2G14365.1	2504
2	6204828	6206647	1820	*	peak_729	1000	-1	20.0951	-1	1102	2.38153	2.845	Distal Intergenic	2	6197663	6199406	1744	2	AT2G14540	AT2G14540.1	-5422
2	7136079	7136463	385	*	peak_730	1000	-1	20.0951	-1	180	2.17804	2.62961	Promoter	2	7133387	7135812	2426	2	AT2G16460	AT2G16460.1	-267
2	12232141	12232683	543	*	peak_731	1000	-1	20.0951	-1	223	2.42557	2.88231	Distal Intergenic	2	12225656	12228624	2969	2	AT2G28550	AT2G28550.4	-3517
2	14632424	14632904	481	*	peak_732	1000	-1	20.0951	-1	339	2.29536	2.74515	Promoter	2	14633148	14633382	235	1	AT2G08670	AT2G08670.1	-244
3	1246092	1246429	338	*	peak_733	1000	-1	20.0951	-1	172	2.20646	2.66434	3' UTR	3	1242978	1246211	3234	1	AT3G04600	AT3G04600.3	3114
3	5982098	5983085	988	*	peak_734	1000	-1	20.0951	-1	678	2.16019	2.61027	Promoter	3	5983196	5984320	1125	1	AT3G17480	AT3G17480.1	-111
3	10642267	10643777	1511	*	peak_735	1000	-1	20.0951	-1	734	2.34117	2.79774	Promoter	3	10640152	10642071	1920	2	AT3G28410	AT3G28410.1	-196
3	12956156	12957863	1708	*	peak_736	1000	-1	20.0951	-1	937	2.31884	2.77324	Distal Intergenic	3	12950113	12952593	2481	1	AT3G31950	AT3G31950.1	6043
3	15872912	15873306	395	*	peak_737	1000	-1	20.0951	-1	218	2.44603	2.90693	Promoter	3	15871926	15872128	203	2	AT3G06745	AT3G06745.1	-784
3	15897843	15898576	734	*	peak_738	1000	-1	20.0951	-1	442	2.15961	2.60947	Distal Intergenic	3	15900795	15901716	922	1	AT3G44180	AT3G44180.1	-2219
3	16142369	16142703	335	*	peak_739	1000	-1	20.0951	-1	156	2.66873	3.11528	Downstream (<=300bp)	3	16144665	16145722	1058	1	AT3G44555	AT3G44555.1	-1962
3	17796405	17796929	525	*	peak_740	1000	-1	20.0951	-1	188	2.43256	2.8904	Promoter	3	17797628	17800168	2541	1	AT3G48187	AT3G48187.1	-699
3	19464390	19465339	950	*	peak_741	1000	-1	20.0951	-1	236	2.28232	2.73383	3' UTR	3	19462630	19462833	204	1	AT3G08260	AT3G08260.1	1760
3	20713429	20713847	419	*	peak_742	1000	-1	20.0951	-1	248	2.38685	2.84948	Promoter	3	20713709	20714825	1117	1	AT3G55820	AT3G55820.1	0
4	411754	412150	397	*	peak_743	1000	-1	20.0951	-1	195	2.56907	3.0325	Promoter	4	412107	413327	1221	1	AT4G00955	AT4G00955.1	0
4	2344688	2345560	873	*	peak_744	1000	-1	20.0951	-1	668	2.6592	3.10648	Distal Intergenic	4	2339586	2340049	464	2	AT4G04632	AT4G04632.1	-4639
4	2464361	2464960	600	*	peak_745	1000	-1	20.0951	-1	246	2.09927	2.54957	Promoter	4	2461674	2464150	2477	2	AT4G04870	AT4G04870.1	-211
4	3299702	3300397	696	*	peak_746	1000	-1	20.0951	-1	512	2.08829	2.53636	Distal Intergenic	4	3318302	3320945	2644	2	AT4G06526	AT4G06526.1	20548
4	5141706	5142070	365	*	peak_747	1000	-1	20.0951	-1	169	2.13438	2.58673	Distal Intergenic	4	5135673	5136140	468	1	AT4G08140	AT4G08140.1	6033
4	7623461	7623855	395	*	peak_748	1000	-1	20.0951	-1	230	2.46484	2.92641	Promoter	4	7621346	7623402	2057	2	AT4G13070	AT4G13070.1	-59
4	8544389	8545052	664	*	peak_749	1000	-1	20.0951	-1	510	2.20949	2.66787	Promoter	4	8545025	8548086	3062	1	AT4G14950	AT4G14950.1	0
4	12011269	12012293	1025	*	peak_750	1000	-1	20.0951	-1	615	2.44774	2.90934	Promoter	4	12012408	12016012	3605	1	AT4G22910	AT4G22910.1	-115
4	15826201	15826832	632	*	peak_751	1000	-1	20.0951	-1	383	2.17495	2.62228	Distal Intergenic	4	15828228	15831492	3265	1	AT4G32810	AT4G32810.1	-1396
4	17808659	17809442	784	*	peak_752	1000	-1	20.0951	-1	556	2.15632	2.60392	Promoter	4	17809637	17811659	2023	1	AT4G37880	AT4G37880.1	-195
5	723436	723959	524	*	peak_753	1000	-1	20.0951	-1	390	2.11203	2.56379	Downstream (<=300bp)	5	725281	725962	682	1	AT5G03090	AT5G03090.1	-1322
5	8362306	8363620	1315	*	peak_754	1000	-1	20.0951	-1	786	2.31963	2.77624	Distal Intergenic	5	8363831	8365036	1206	2	AT5G24480	AT5G24480.1	1416
5	8640192	8640577	386	*	peak_755	1000	-1	20.0951	-1	193	2.78631	3.21508	Promoter	5	8633114	8640217	7104	2	AT5G25060	AT5G25060.1	0
5	9525989	9527276	1288	*	peak_756	1000	-1	20.0951	-1	695	2.26761	2.7235	Promoter	5	9527741	9528604	864	1	AT5G27070	AT5G27070.1	-465
5	14139002	14139659	658	*	peak_757	1000	-1	20.0951	-1	126	2.49641	2.95915	Promoter	5	14139940	14141892	1953	1	AT5G36000	AT5G36000.1	-281
5	14696884	14697841	958	*	peak_758	1000	-1	20.0951	-1	778	2.53707	3.00027	Distal Intergenic	5	14701330	14704562	3233	1	AT5G37150	AT5G37150.1	-3489
5	15431023	15431750	728	*	peak_759	1000	-1	20.0951	-1	223	2.34383	2.80294	Promoter	5	15426612	15430794	4183	2	AT5G38540	AT5G38540.2	-229
5	15820057	15820571	515	*	peak_760	1000	-1	20.0951	-1	364	2.3621	2.82094	Promoter	5	15821293	15823840	2548	1	AT5G39510	AT5G39510.1	-722
5	16921685	16922227	543	*	peak_761	1000	-1	20.0951	-1	162	2.50707	2.97484	Promoter	5	16918651	16921596	2946	2	AT5G42320	AT5G42320.2	-89
5	17119813	17120221	409	*	peak_762	1000	-1	20.0951	-1	239	2.64011	3.09053	Promoter	5	17116376	17119892	3517	2	AT5G42690	AT5G42690.2	0
5	17436356	17436654	299	*	peak_763	1000	-1	20.0951	-1	138	2.60597	3.06207	Promoter	5	17435010	17435405	396	2	AT5G43410	AT5G43410.1	-951
5	18973383	18974126	744	*	peak_764	1000	-1	20.0951	-1	221	2.44414	2.90455	Promoter	5	18974022	18976590	2569	1	AT5G46760	AT5G46760.1	0
1	11294122	11294800	679	*	peak_765	1000	-1	19.9856	-1	261	2.20129	2.65823	Promoter	1	11288378	11293799	5422	2	AT1G31540	AT1G31540.2	-323
1	14153979	14154923	945	*	peak_766	1000	-1	19.6985	-1	189	2.28647	2.73854	Distal Intergenic	1	14155106	14155969	864	2	AT1G07013	AT1G07013.1	1046
1	1379330	1380081	752	*	peak_767	1000	-1	19.5054	-1	379	2.10574	2.55552	Promoter	1	1375824	1379228	3405	2	AT1G04880	AT1G04880.1	-102
1	6594278	6594644	367	*	peak_768	1000	-1	19.5054	-1	155	2.10534	2.55404	Promoter	1	6594883	6601355	6473	1	AT1G19100	AT1G19100.1	-239
1	7282305	7282682	378	*	peak_769	1000	-1	19.5054	-1	190	2.4548	2.91663	Distal Intergenic	1	7276943	7281236	4294	2	AT1G20910	AT1G20910.2	-1069
1	10554594	10555215	622	*	peak_770	1000	-1	19.5054	-1	220	2.54381	3.01406	Distal Intergenic	1	10550855	10553295	2441	2	AT1G30080	AT1G30080.2	-1299
1	11983052	11984338	1287	*	peak_771	1000	-1	19.5054	-1	610	2.45893	2.9215	Promoter	1	11982889	11985299	2411	1	AT1G33070	AT1G33070.1	163
1	13404549	13404974	426	*	peak_772	1000	-1	19.5054	-1	257	2.18369	2.6354	Distal Intergenic	1	13422554	13423028	475	1	AT1G36000	AT1G36000.1	-17580
1	17190968	17191363	396	*	peak_773	1000	-1	19.5054	-1	199	2.27586	2.72915	Promoter	1	17191362	17193314	1953	1	AT1G45688	AT1G45688.1	0
1	17345770	17346919	1150	*	peak_774	1000	-1	19.5054	-1	991	2.57719	3.03811	Promoter	1	17347094	17347515	422	1	AT1G47317	AT1G47317.1	-175
1	17456679	17457070	392	*	peak_775	1000	-1	19.5054	-1	122	2.06994	2.51708	Promoter	1	17456987	17464297	7311	1	AT1G47550	AT1G47550.1	0
1	22165190	22166339	1150	*	peak_776	1000	-1	19.5054	-1	682	2.19178	2.64202	Distal Intergenic	1	22168424	22170760	2337	1	AT1G60110	AT1G60110.2	-2085
1	23247290	23247854	565	*	peak_777	1000	-1	19.5054	-1	206	2.37008	2.83177	Promoter	1	23245835	23246949	1115	2	AT1G62770	AT1G62770.1	-341
1	23761069	23761594	526	*	peak_778	1000	-1	19.5054	-1	256	2.11334	2.56531	Promoter	1	23758241	23760663	2423	2	AT1G64040	AT1G64040.1	-406
1	26262615	26263035	421	*	peak_779	1000	-1	19.5054	-1	200	2.61661	3.06919	Distal Intergenic	1	26266592	26269013	2422	1	AT1G69790	AT1G69790.1	-3557
1	29480147	29481751	1605	*	peak_780	1000	-1	19.5054	-1	494	2.63276	3.08053	Distal Intergenic	1	29481869	29483009	1141	2	AT1G78360	AT1G78360.1	1258
2	1443988	1444880	893	*	peak_781	1000	-1	19.5054	-1	395	2.19398	2.64706	Promoter	2	1445085	1446507	1423	1	AT2G04220	AT2G04220.1	-205
2	1522237	1522763	527	*	peak_782	1000	-1	19.5054	-1	168	2.07805	2.52701	Distal Intergenic	2	1519339	1521123	1785	2	AT2G04360	AT2G04360.4	-1114
2	1851084	1851612	529	*	peak_783	1000	-1	19.5054	-1	336	2.36834	2.82849	Distal Intergenic	2	1853935	1854903	969	1	AT2G05140	AT2G05140.1	-2323
2	2442202	2442619	418	*	peak_784	1000	-1	19.5054	-1	232	2.08948	2.53999	Distal Intergenic	2	2428903	2436687	7785	2	AT2G06210	AT2G06210.1	-5515
2	2850372	2852279	1908	*	peak_785	1000	-1	19.5054	-1	1079	2.2957	2.74704	Distal Intergenic	2	2857958	2858222	265	2	AT2G05035	AT2G05035.1	5943
2	6004294	6004827	534	*	peak_786	1000	-1	19.5054	-1	242	2.22156	2.68317	Distal Intergenic	2	6018558	6023863	5306	1	AT2G14210	AT2G14210.1	-13731
2	6292798	6293392	595	*	peak_787	1000	-1	19.5054	-1	311	2.30538	2.75565	Promoter	2	6289477	6292620	3144	2	AT2G14695	AT2G14695.1	-178
2	6450302	6450663	362	*	peak_788	1000	-1	19.5054	-1	139	2.24421	2.70732	Distal Intergenic	2	6451319	6453797	2479	2	AT2G14960	AT2G14960.1	3134
2	10337777	10338279	503	*	peak_789	1000	-1	19.5054	-1	290	2.06522	2.51285	Promoter	2	10337202	10337824	623	2	AT2G24285	AT2G24285.2	0
2	10756943	10757285	343	*	peak_790	1000	-1	19.5054	-1	155	2.01939	2.46448	Promoter	2	10755524	10757947	2424	2	AT2G25260	AT2G25260.1	662
2	11508208	11508782	575	*	peak_791	1000	-1	19.5054	-1	386	2.42125	2.87548	Promoter	2	11509082	11509384	303	2	AT2G08190	AT2G08190.1	602
2	13211056	13212001	946	*	peak_792	1000	-1	19.5054	-1	733	2.60444	3.06065	Promoter	2	13208624	13211188	2565	2	AT2G31040	AT2G31040.1	0
2	18267738	18268500	763	*	peak_793	1000	-1	19.5054	-1	426	2.32758	2.78433	Promoter	2	18268788	18269214	427	1	AT2G44175	AT2G44175.1	-288
3	2647726	2648518	793	*	peak_794	1000	-1	19.5054	-1	280	2.19135	2.64037	3' UTR	3	2648485	2651101	2617	2	AT3G08720	AT3G08720.4	2583
3	6776266	6776654	389	*	peak_795	1000	-1	19.5054	-1	162	2.035	2.4817	Promoter	3	6774970	6775848	879	2	AT3G19530	AT3G19530.1	-418
3	8220251	8220713	463	*	peak_796	1000	-1	19.5054	-1	327	2.28461	2.7376	Promoter	3	8220682	8222148	1467	1	AT3G23100	AT3G23100.1	0
3	10012039	10012850	812	*	peak_797	1000	-1	19.5054	-1	354	2.17791	2.62879	Promoter	3	10009442	10011807	2366	2	AT3G27150	AT3G27150.1	-232
3	10231726	10232138	413	*	peak_798	1000	-1	19.5054	-1	239	2.48234	2.94515	Promoter	3	10232242	10235621	3380	1	AT3G27640	AT3G27640.1	-104
3	10433243	10433708	466	*	peak_799	1000	-1	19.5054	-1	209	2.51734	2.98417	Distal Intergenic	3	10434924	10438484	3561	1	AT3G28040	AT3G28040.1	-1216
3	13052226	13053039	814	*	peak_800	1000	-1	19.5054	-1	188	2.16847	2.61508	Distal Intergenic	3	13047645	13049106	1462	2	AT3G32040	AT3G32040.1	-3120
3	15505643	15506726	1084	*	peak_801	1000	-1	19.5054	-1	849	2.51891	2.98686	Promoter	3	15506774	15507076	303	2	AT3G43583	AT3G43583.1	350
3	16534344	16535228	885	*	peak_802	1000	-1	19.5054	-1	656	2.30741	2.75757	Promoter	3	16533428	16534265	838	2	AT3G45160	AT3G45160.1	-79
3	17064976	17065347	372	*	peak_803	1000	-1	19.5054	-1	207	2.29924	2.75086	Distal Intergenic	3	17059218	17059896	679	2	AT3G46380	AT3G46380.1	-5080
3	17605947	17606333	387	*	peak_804	1000	-1	19.5054	-1	134	2.33055	2.79152	Promoter	3	17606359	17611065	4707	1	AT3G47750	AT3G47750.1	-26
3	22673953	22675114	1162	*	peak_805	1000	-1	19.5054	-1	451	2.49298	2.95404	Promoter	3	22672810	22673039	230	2	AT3G09605	AT3G09605.1	-914
3	23158371	23158835	465	*	peak_806	1000	-1	19.5054	-1	267	2.51723	2.98283	Promoter	3	23157845	23158090	246	2	AT3G09845	AT3G09845.1	-281
4	310709	311036	328	*	peak_807	1000	-1	19.5054	-1	167	2.12693	2.57441	Promoter	4	306948	310517	3570	2	AT4G00740	AT4G00740.2	-192
4	613760	614144	385	*	peak_808	1000	-1	19.5054	-1	226	2.21081	2.66964	Distal Intergenic	4	608456	610761	2306	1	AT4G01450	AT4G01450.4	5304
4	3131309	3132829	1521	*	peak_809	1000	-1	19.5054	-1	392	2.08408	2.53132	Distal Intergenic	4	3116894	3117334	441	1	AT4G06490	AT4G06490.1	14415
4	6405401	6406423	1023	*	peak_810	1000	-1	19.5054	-1	641	2.41998	2.87323	Promoter	4	6406495	6407959	1465	1	AT4G10330	AT4G10330.1	-72
4	7080223	7080918	696	*	peak_811	1000	-1	19.5054	-1	238	2.05008	2.5009	Promoter	4	7081238	7081633	396	1	AT4G05920	AT4G05920.1	-320
4	7865940	7866419	480	*	peak_812	1000	-1	19.5054	-1	317	2.26977	2.72632	Promoter	4	7866328	7869176	2849	1	AT4G13530	AT4G13530.1	0
4	8785002	8785534	533	*	peak_813	1000	-1	19.5054	-1	370	2.0314	2.47902	Distal Intergenic	4	8788659	8790589	1931	1	AT4G15380	AT4G15380.1	-3125
4	9654715	9655036	322	*	peak_814	1000	-1	19.5054	-1	161	2.32323	2.78028	Promoter	4	9652415	9654309	1895	2	AT4G17210	AT4G17210.1	-406
4	10770763	10771686	924	*	peak_815	1000	-1	19.5054	-1	592	2.19579	2.65047	Distal Intergenic	4	10767072	10769303	2232	2	AT4G19820	AT4G19820.1	-1460
5	9271124	9271364	241	*	peak_816	1000	-1	19.5054	-1	119	2.0376	2.48575	Distal Intergenic	5	9269282	9270254	973	1	AT5G26594	AT5G26594.1	1842
5	9635097	9635791	695	*	peak_817	1000	-1	19.5054	-1	388	2.44576	2.90574	Promoter	5	9632703	9635174	2472	2	AT5G27330	AT5G27330.1	0
5	9827691	9828192	502	*	peak_818	1000	-1	19.5054	-1	283	2.09575	2.54588	Promoter	5	9828229	9830229	2001	1	AT5G27750	AT5G27750.2	-37
5	10836651	10837196	546	*	peak_819	1000	-1	19.5054	-1	260	2.20782	2.66522	Distal Intergenic	5	10837849	10839826	1978	2	AT5G28823	AT5G28823.1	2630
5	11501441	11501861	421	*	peak_820	1000	-1	19.5054	-1	240	2.22285	2.68684	Distal Intergenic	5	11484896	11484914	19	2	AT5G04945	AT5G04945.1	-16527
5	13985795	13986906	1112	*	peak_821	1000	-1	19.5054	-1	455	2.54012	3.00435	Distal Intergenic	5	13993428	13994549	1122	2	AT5G35810	AT5G35810.1	7643
5	16557713	16558242	530	*	peak_822	1000	-1	19.5054	-1	250	2.4465	2.90813	Distal Intergenic	5	16561278	16563732	2455	2	AT5G41380	AT5G41380.1	5490
5	16961184	16962304	1121	*	peak_823	1000	-1	19.5054	-1	536	2.24451	2.70921	Promoter	5	16953515	16961245	7731	2	AT5G42400	AT5G42400.2	0
5	19098771	19099494	724	*	peak_824	1000	-1	19.5054	-1	383	2.56618	3.02829	Promoter	5	19092858	19098772	5915	2	AT5G47040	AT5G47040.1	0
5	19139183	19139735	553	*	peak_825	1000	-1	19.5054	-1	374	2.66674	3.11381	Promoter	5	19139022	19142232	3211	1	AT5G47130	AT5G47130.1	161
5	19752786	19753241	456	*	peak_826	1000	-1	19.5054	-1	210	2.31776	2.77225	Promoter	5	19753327	19753620	294	1	AT5G07195	AT5G07195.1	-86
5	20852391	20852845	455	*	peak_827	1000	-1	19.5054	-1	136	2.24447	2.70827	Promoter	5	20848794	20852384	3591	2	AT5G51300	AT5G51300.2	-7
1	3655608	3655902	295	*	peak_828	1000	-1	19.3955	-1	127	2.15648	2.60471	Promoter	1	3647876	3655685	7810	2	AT1G10930	AT1G10930.1	0
1	9894108	9895078	971	*	peak_829	1000	-1	19.3955	-1	435	2.42817	2.88576	Distal Intergenic	1	9889101	9891015	1915	2	AT1G28290	AT1G28290.1	-3093
1	10234293	10234995	703	*	peak_830	1000	-1	19.3955	-1	299	2.3129	2.76631	Distal Intergenic	1	10236337	10237990	1654	1	AT1G29280	AT1G29280.1	-1342
1	10294916	10295590	675	*	peak_831	1000	-1	19.3955	-1	462	2.26099	2.72066	Promoter	1	10290040	10294630	4591	2	AT1G29400	AT1G29400.3	-286
1	11034577	11035079	503	*	peak_832	1000	-1	19.3955	-1	207	2.2232	2.68776	Promoter	1	11035992	11037508	1517	1	AT1G30950	AT1G30950.1	-913
1	11766240	11767498	1259	*	peak_833	1000	-1	19.3955	-1	413	2.24263	2.70637	Promoter	1	11767485	11770049	2565	1	AT1G32540	AT1G32540.1	0
1	11990614	11991917	1304	*	peak_834	1000	-1	19.3955	-1	579	2.35944	2.81564	Downstream (<=300bp)	1	11993298	11996712	3415	1	AT1G33090	AT1G33090.1	-1381
1	12336277	12337653	1377	*	peak_835	1000	-1	19.3955	-1	1104	2.30836	2.75853	Intron (AT1G33950.2/AT1G33950, intron 2 of 4)	1	12332834	12339182	6349	2	AT1G33950	AT1G33950.2	1529
1	16062266	16062645	380	*	peak_836	1000	-1	19.3955	-1	217	2.47281	2.93385	Distal Intergenic	1	16066931	16067592	662	1	AT1G42700	AT1G42700.1	-4286
1	16255144	16255673	530	*	peak_837	1000	-1	19.3955	-1	292	2.02883	2.47502	Distal Intergenic	1	16263805	16264945	1141	1	AT1G43160	AT1G43160.1	-8132
1	16461555	16462035	481	*	peak_838	1000	-1	19.3955	-1	315	2.13009	2.57975	Promoter	1	16461072	16461734	663	2	AT1G43666	AT1G43666.1	0
1	17300310	17300685	376	*	peak_839	1000	-1	19.3955	-1	171	2.39482	2.85621	Promoter	1	17300691	17302914	2224	1	AT1G47210	AT1G47210.2	-6
1	19161712	19162214	503	*	peak_840	1000	-1	19.3955	-1	178	2.12942	2.57822	Promoter	1	19158746	19161737	2992	2	AT1G51680	AT1G51680.1	0
1	20539202	20539548	347	*	peak_841	1000	-1	19.3955	-1	166	2.15514	2.60002	Downstream (<=300bp)	1	20541837	20545821	3985	1	AT1G55050	AT1G55050.1	-2289
1	22853045	22854027	983	*	peak_842	1000	-1	19.3955	-1	725	2.35622	2.81457	Distal Intergenic	1	22855751	22862398	6648	1	AT1G61850	AT1G61850.1	-1724
1	23287630	23288291	662	*	peak_843	1000	-1	19.3955	-1	286	2.17307	2.62068	Promoter	1	23283912	23286797	2886	2	AT1G62870	AT1G62870.1	-833
1	24533501	24534004	504	*	peak_844	1000	-1	19.3955	-1	256	2.13825	2.58829	Distal Intergenic	1	24525102	24529362	4261	2	AT1G65920	AT1G65920.1	-4139
1	24846256	24846914	659	*	peak_845	1000	-1	19.3955	-1	440	2.59713	3.05214	Distal Intergenic	1	24848320	24849543	1224	1	AT1G66600	AT1G66600.1	-1406
1	25035083	25035703	621	*	peak_846	1000	-1	19.3955	-1	305	2.26883	2.72538	Promoter	1	25036502	25039420	2919	1	AT1G67060	AT1G67060.2	-799
1	26295756	26296414	659	*	peak_847	1000	-1	19.3955	-1	325	2.76685	3.18917	Promoter	1	26293588	26295907	2320	2	AT1G69840	AT1G69840.1	0
1	29363258	29364142	885	*	peak_848	1000	-1	19.3955	-1	272	1.9806	2.42769	Promoter	1	29364072	29366207	2136	1	AT1G78080	AT1G78080.1	0
2	1438890	1440600	1711	*	peak_849	1000	-1	19.3955	-1	528	2.07424	2.5206	Promoter	2	1438425	1438778	354	2	AT2G04745	AT2G04745.1	-112
2	2729629	2731144	1516	*	peak_850	1000	-1	19.3955	-1	683	2.12553	2.57215	Distal Intergenic	2	2753443	2756008	2566	1	AT2G06845	AT2G06845.1	-22299
2	5871215	5871576	362	*	peak_851	1000	-1	19.3955	-1	160	2.18631	2.63623	Promoter	2	5869853	5870368	516	2	AT2G13980	AT2G13980.1	-847
2	7419558	7419999	442	*	peak_852	1000	-1	19.3955	-1	243	2.45703	2.91785	Promoter	2	7417875	7418651	777	2	AT2G17055	AT2G17055.1	-907
2	7535968	7536322	355	*	peak_853	1000	-1	19.3955	-1	185	2.31241	2.76533	Promoter	2	7533455	7536004	2550	2	AT2G17320	AT2G17320.1	0
2	8530174	8531003	830	*	peak_854	1000	-1	19.3955	-1	306	2.25099	2.71495	Promoter	2	8529916	8530187	272	2	AT2G19796	AT2G19796.1	0
2	10420108	10420861	754	*	peak_855	1000	-1	19.3955	-1	549	2.33604	2.79463	Promoter	2	10421841	10424402	2562	1	AT2G24530	AT2G24530.1	-980
2	10667521	10668052	532	*	peak_856	1000	-1	19.3955	-1	272	2.41013	2.86875	Promoter	2	10667898	10670127	2230	1	AT2G25080	AT2G25080.1	0
2	11269468	11270075	608	*	peak_857	1000	-1	19.3955	-1	453	2.01331	2.45737	Promoter	2	11270082	11271074	993	1	AT2G26500	AT2G26500.1	-7
2	12528182	12528502	321	*	peak_858	1000	-1	19.3955	-1	160	2.13093	2.58052	Promoter	2	12524827	12527803	2977	2	AT2G29130	AT2G29130.1	-379
2	15989634	15990126	493	*	peak_859	1000	-1	19.3955	-1	351	2.08763	2.5342	Promoter	2	15986390	15988775	2386	2	AT2G38160	AT2G38160.3	-859
2	19257581	19258044	464	*	peak_860	1000	-1	19.3955	-1	120	2.19604	2.65132	Distal Intergenic	2	19260906	19262533	1628	1	AT2G46870	AT2G46870.1	-2862
3	3742629	3743399	771	*	peak_861	1000	-1	19.3955	-1	457	2.31714	2.77126	Promoter	3	3738753	3741753	3001	2	AT3G11850	AT3G11850.2	-876
3	5495913	5496620	708	*	peak_862	1000	-1	19.3955	-1	365	2.34398	2.80399	Promoter	3	5494480	5495725	1246	2	AT3G16210	AT3G16210.1	-188
3	7341933	7342267	335	*	peak_863	1000	-1	19.3955	-1	141	2.23442	2.6961	Promoter	3	7342675	7344744	2070	1	AT3G20950	AT3G20950.1	-408
3	7658110	7658996	887	*	peak_864	1000	-1	19.3955	-1	300	2.36945	2.83067	Distal Intergenic	3	7652487	7656053	3567	2	AT3G21720	AT3G21720.1	-2057
3	8371252	8371523	272	*	peak_865	1000	-1	19.3955	-1	140	2.02781	2.47303	Distal Intergenic	3	8373375	8375098	1724	1	AT3G23380	AT3G23380.1	-1852
3	9324650	9325400	751	*	peak_866	1000	-1	19.3955	-1	372	2.42879	2.88692	Distal Intergenic	3	9316074	9319660	3587	2	AT3G25620	AT3G25620.2	-4990
3	9488929	9489277	349	*	peak_867	1000	-1	19.3955	-1	202	1.9784	2.42395	Promoter	3	9489221	9491130	1910	1	AT3G25910	AT3G25910.1	0
3	10337322	10338172	851	*	peak_868	1000	-1	19.3955	-1	514	2.28704	2.73949	Promoter	3	10338148	10339528	1381	1	AT3G27880	AT3G27880.1	0
3	10863118	10863408	291	*	peak_869	1000	-1	19.3955	-1	167	2.45848	2.91907	Distal Intergenic	3	10855623	10856787	1165	2	AT3G28857	AT3G28857.1	-6331
3	11614709	11615488	780	*	peak_870	1000	-1	19.3955	-1	322	2.489	2.95025	Distal Intergenic	3	11612357	11612686	330	2	AT3G29785	AT3G29785.1	-2023
3	11761594	11762192	599	*	peak_871	1000	-1	19.3955	-1	291	2.38627	2.84836	Distal Intergenic	3	11756985	11757424	440	1	AT3G05995	AT3G05995.1	4609
3	11950909	11951210	302	*	peak_872	1000	-1	19.3955	-1	145	2.17237	2.61987	Distal Intergenic	3	11956458	11957967	1510	1	AT3G30340	AT3G30340.2	-5248
3	12135877	12138160	2284	*	peak_873	1000	-1	19.3955	-1	191	2.22202	2.68408	Distal Intergenic	3	12139438	12140293	856	1	AT3G30530	AT3G30530.1	-1278
3	16577264	16578261	998	*	peak_874	1000	-1	19.3955	-1	439	2.47621	2.9401	Promoter	3	16578384	16578734	351	1	AT3G45245	AT3G45245.1	-123
3	16713232	16714794	1563	*	peak_875	1000	-1	19.3955	-1	1260	2.35364	2.81036	Promoter	3	16712368	16713009	642	2	AT3G45555	AT3G45555.1	-223
3	16931689	16932119	431	*	peak_876	1000	-1	19.3955	-1	196	2.35486	2.81141	Promoter	3	16931991	16933813	1823	1	AT3G46110	AT3G46110.2	0
3	17268117	17268786	670	*	peak_877	1000	-1	19.3955	-1	213	2.07155	2.51849	Promoter	3	17268700	17269510	811	1	AT3G46900	AT3G46900.1	0
3	17507976	17508688	713	*	peak_878	1000	-1	19.3955	-1	415	2.32951	2.78842	Distal Intergenic	3	17503883	17506124	2242	2	AT3G47500	AT3G47500.1	-1852
3	21942790	21943099	310	*	peak_879	1000	-1	19.3955	-1	151	2.34428	2.80505	Promoter	3	21941765	21942571	807	2	AT3G59370	AT3G59370.1	-219
4	4847243	4848140	898	*	peak_880	1000	-1	19.3955	-1	490	2.50241	2.96693	Promoter	4	4846798	4847379	582	1	AT4G08025	AT4G08025.1	445
4	6093296	6093586	291	*	peak_881	1000	-1	19.3955	-1	141	2.03397	2.47969	Distal Intergenic	4	6091995	6092236	242	1	AT4G05730	AT4G05730.1	1301
4	7439789	7440099	311	*	peak_882	1000	-1	19.3955	-1	191	2.15765	2.60629	Promoter	4	7439164	7440116	953	2	AT4G12555	AT4G12555.1	17
4	16520464	16521815	1352	*	peak_883	1000	-1	19.3955	-1	1181	2.38772	2.8506	Promoter	4	16521861	16523230	1370	1	AT4G34590	AT4G34590.1	-46
4	17721277	17721579	303	*	peak_884	1000	-1	19.3955	-1	133	2.25262	2.71591	Promoter	4	17722320	17722594	275	1	AT4G09645	AT4G09645.1	-741
5	1344742	1345621	880	*	peak_885	1000	-1	19.3955	-1	666	2.41718	2.86989	Distal Intergenic	5	1343271	1343665	395	1	AT5G00985	AT5G00985.1	1471
5	7507226	7509263	2038	*	peak_886	1000	-1	19.3955	-1	1697	2.32257	2.77927	Promoter	5	7509843	7511788	1946	1	AT5G22600	AT5G22600.1	-580
5	7648015	7649056	1042	*	peak_887	1000	-1	19.3955	-1	563	2.39953	2.86188	Promoter	5	7646903	7647679	777	2	AT5G22870	AT5G22870.1	-336
5	7821893	7822687	795	*	peak_888	1000	-1	19.3955	-1	387	2.41837	2.871	Distal Intergenic	5	7819608	7820760	1153	2	AT5G23220	AT5G23220.1	-1133
5	8802646	8803210	565	*	peak_889	1000	-1	19.3955	-1	268	2.3423	2.80085	Promoter	5	8799710	8802706	2997	2	AT5G25360	AT5G25360.1	0
5	9059941	9061411	1471	*	peak_890	1000	-1	19.3955	-1	905	2.29357	2.74326	Promoter	5	9057793	9059963	2171	2	AT5G25950	AT5G25950.1	0
5	10821065	10821737	673	*	peak_891	1000	-1	19.3955	-1	534	2.15944	2.60867	Distal Intergenic	5	10823356	10826646	3291	1	AT5G28810	AT5G28810.1	-1619
5	12307379	12308279	901	*	peak_892	1000	-1	19.3955	-1	171	2.0794	2.52844	Distal Intergenic	5	12277542	12278091	550	2	AT5G32619	AT5G32619.1	-29288
5	13652987	13654389	1403	*	peak_893	1000	-1	19.3955	-1	317	2.53796	3.00298	Distal Intergenic	5	13661923	13666070	4148	1	AT5G35430	AT5G35430.1	-7534
5	13990629	13991085	457	*	peak_894	1000	-1	19.3955	-1	263	2.16263	2.61267	Distal Intergenic	5	13993428	13994549	1122	2	AT5G35810	AT5G35810.1	3464
5	14580490	14581325	836	*	peak_895	1000	-1	19.3955	-1	458	2.02448	2.47039	Distal Intergenic	5	14567444	14573206	5763	2	AT5G36930	AT5G36930.2	-7284
5	14625652	14627017	1366	*	peak_896	1000	-1	19.3955	-1	554	2.58223	3.04233	Distal Intergenic	5	14629453	14634454	5002	1	AT5G37020	AT5G37020.1	-2436
5	19365599	19366063	465	*	peak_897	1000	-1	19.3955	-1	314	2.37182	2.83396	Promoter	5	19366133	19372788	6656	1	AT5G47820	AT5G47820.1	-70
5	25787476	25787934	459	*	peak_898	1000	-1	19.3955	-1	174	2.17552	2.6239	Promoter	5	25787969	25791197	3229	1	AT5G64520	AT5G64520.4	-35
1	17416579	17417044	466	*	peak_899	1000	-1	19.3409	-1	142	2.21404	2.6741	Promoter	1	17417492	17419442	1951	1	AT1G47480	AT1G47480.1	-448
3	10863636	10864508	873	*	peak_900	1000	-1	19.3409	-1	291	2.21207	2.67142	Distal Intergenic	3	10855623	10856787	1165	2	AT3G28857	AT3G28857.1	-6849
2	5752480	5753015	536	*	peak_901	1000	-1	19.3043	-1	262	2.139	2.58985	Promoter	2	5753103	5757353	4251	1	AT2G13800	AT2G13800.2	-88
1	25622783	25623369	587	*	peak_902	1000	-1	19.0923	-1	180	2.09066	2.54146	Promoter	1	25621533	25622593	1061	2	AT1G68360	AT1G68360.1	-190
3	21002366	21002746	381	*	peak_903	1000	-1	19.0695	-1	164	2.10012	2.55106	Promoter	3	20999409	21002155	2747	2	AT3G56700	AT3G56700.2	-211
1	20925764	20926127	364	*	peak_904	1000	-1	18.8207	-1	200	2.04779	2.49811	Promoter	1	20926165	20926446	282	1	AT1G08077	AT1G08077.1	-38
1	12439366	12440131	766	*	peak_905	1000	-1	18.8194	-1	492	1.97717	2.42148	3' UTR	1	12441244	12443368	2125	1	AT1G34160	AT1G34160.1	-1113
1	13043725	13044992	1268	*	peak_906	1000	-1	18.8194	-1	635	2.12806	2.57669	Promoter	1	13042973	13043377	405	2	AT1G06897	AT1G06897.1	-348
1	13210889	13212420	1532	*	peak_907	1000	-1	18.8194	-1	896	2.17528	2.62309	Distal Intergenic	1	13208683	13210428	1746	1	AT1G35680	AT1G35680.1	2206
1	13565573	13568152	2580	*	peak_908	1000	-1	18.8194	-1	1453	2.36445	2.82416	Distal Intergenic	1	13545972	13558600	12629	1	AT1G36180	AT1G36180.1	19601
1	13581790	13582610	821	*	peak_909	993	-1	18.8194	-1	314	1.94648	2.39218	Distal Intergenic	1	13610985	13614051	3067	2	AT1G36230	AT1G36230.1	31441
1	13685349	13685968	620	*	peak_910	1000	-1	18.8194	-1	315	2.31415	2.76927	Promoter	1	13683663	13685066	1404	2	AT1G36340	AT1G36340.1	-283
1	13879730	13880231	502	*	peak_911	1000	-1	18.8194	-1	217	2.1997	2.65477	Distal Intergenic	1	13872214	13872516	303	1	AT1G06993	AT1G06993.1	7516
1	15959943	15961561	1619	*	peak_912	989	-1	18.8194	-1	580	1.93931	2.38332	Distal Intergenic	1	15966381	15968239	1859	1	AT1G42525	AT1G42525.1	-4820
1	15972453	15973086	634	*	peak_913	986	-1	18.8194	-1	179	1.93324	2.37691	Promoter	1	15973054	15976773	3720	1	AT1G42540	AT1G42540.2	0
1	17576285	17576937	653	*	peak_914	1000	-1	18.8194	-1	367	2.26746	2.72256	Promoter	1	17574906	17576092	1187	2	AT1G47765	AT1G47765.1	-193
1	18240152	18240696	545	*	peak_915	995	-1	18.8194	-1	372	1.94801	2.39698	Distal Intergenic	1	18237701	18238497	797	2	AT1G49310	AT1G49310.1	-1655
1	18270511	18271185	675	*	peak_916	1000	-1	18.8194	-1	229	2.0115	2.45608	Distal Intergenic	1	18267338	18269465	2128	2	AT1G49360	AT1G49360.4	-1046
1	19878395	19879392	998	*	peak_917	1000	-1	18.8194	-1	803	2.36395	2.82309	Promoter	1	19879405	19882895	3491	1	AT1G53300	AT1G53300.1	-13
1	20177319	20177904	586	*	peak_918	1000	-1	18.8194	-1	373	2.21741	2.67772	Distal Intergenic	1	20179421	20180354	934	2	AT1G54050	AT1G54050.2	2450
1	21923434	21923852	419	*	peak_919	1000	-1	18.8194	-1	224	2.20014	2.6565	Promoter	1	21923986	21929424	5439	1	AT1G59660	AT1G59660.2	-134
1	22854237	22854533	297	*	peak_920	1000	-1	18.8194	-1	147	2.36199	2.81987	Distal Intergenic	1	22855751	22862398	6648	1	AT1G61850	AT1G61850.1	-1218
1	23881077	23881466	390	*	peak_921	978	-1	18.8194	-1	246	1.91365	2.3563	Promoter	1	23881512	23883354	1843	1	AT1G64350	AT1G64350.1	-46
1	29577831	29578613	783	*	peak_922	1000	-1	18.8194	-1	129	1.98841	2.43144	3' UTR	1	29575806	29577880	2075	1	AT1G78630	AT1G78630.1	2025
2	1603669	1604184	516	*	peak_923	980	-1	18.8194	-1	145	1.91766	2.36195	Promoter	2	1604665	1604938	274	1	AT2G04805	AT2G04805.1	-481
2	1865310	1866097	788	*	peak_924	1000	-1	18.8194	-1	285	2.07195	2.5199	Distal Intergenic	2	1858543	1862064	3522	2	AT2G05160	AT2G05160.2	-3246
2	2338946	2342225	3280	*	peak_925	1000	-1	18.8194	-1	1229	2.03097	2.47768	Promoter	2	2342535	2346207	3673	1	AT2G06020	AT2G06020.1	-310
2	4023258	4023991	734	*	peak_926	1000	-1	18.8194	-1	308	2.0017	2.44394	Distal Intergenic	2	4020305	4020773	469	1	AT2G10450	AT2G10450.1	2953
2	5215276	5215584	309	*	peak_927	1000	-1	18.8194	-1	145	2.11537	2.5676	Distal Intergenic	2	5166984	5169303	2320	2	AT2G12646	AT2G12646.1	-45973
2	5610288	5610949	662	*	peak_928	1000	-1	18.8194	-1	299	2.10057	2.5518	Promoter	2	5609569	5610324	756	2	AT2G13463	AT2G13463.1	0
2	6379886	6380263	378	*	peak_929	1000	-1	18.8194	-1	161	2.28304	2.73571	Distal Intergenic	2	6382368	6382810	443	1	AT2G14846	AT2G14846.1	-2105
2	6431817	6433328	1512	*	peak_930	1000	-1	18.8194	-1	745	2.02809	2.47435	Promoter	2	6431471	6431826	356	1	AT2G14935	AT2G14935.1	346
2	7295546	7295866	321	*	peak_931	1000	-1	18.8194	-1	180	2.00375	2.4471	Promoter	2	7295851	7296318	468	1	AT2G16835	AT2G16835.1	0
2	10816111	10816550	440	*	peak_932	1000	-1	18.8194	-1	149	2.07437	2.52131	Promoter	2	10815362	10815995	634	2	AT2G25409	AT2G25409.1	-116
2	10873938	10874609	672	*	peak_933	1000	-1	18.8194	-1	396	2.27896	2.73102	Distal Intergenic	2	10866822	10872243	5422	2	AT2G25540	AT2G25540.1	-1695
2	12149254	12150137	884	*	peak_934	1000	-1	18.8194	-1	515	2.04174	2.49052	Promoter	2	12147883	12149072	1190	2	AT2G28400	AT2G28400.1	-182
2	12315624	12316073	450	*	peak_935	1000	-1	18.8194	-1	173	2.07466	2.52202	Distal Intergenic	2	12317166	12318790	1625	2	AT2G28700	AT2G28700.1	2717
2	12738874	12739126	253	*	peak_936	1000	-1	18.8194	-1	133	2.01859	2.46253	Promoter	2	12737666	12738388	723	2	AT2G29860	AT2G29860.1	-486
2	16015830	16016299	470	*	peak_937	1000	-1	18.8194	-1	214	2.03877	2.48847	Promoter	2	16012535	16014991	2457	2	AT2G38240	AT2G38240.1	-839
2	17090560	17091081	522	*	peak_938	1000	-1	18.8194	-1	236	2.04733	2.49604	Promoter	2	17087565	17090556	2992	2	AT2G40950	AT2G40950.1	-4
3	558794	559421	628	*	peak_939	995	-1	18.8194	-1	322	1.94836	2.39759	Promoter	3	560182	561979	1798	1	AT3G02620	AT3G02620.2	-761
3	2378779	2379179	401	*	peak_940	1000	-1	18.8194	-1	222	2.50612	2.97351	Promoter	3	2379128	2380429	1302	1	AT3G07430	AT3G07430.1	0
3	6171908	6173034	1127	*	peak_941	1000	-1	18.8194	-1	855	2.40173	2.86531	Promoter	3	6168963	6172005	3043	2	AT3G18035	AT3G18035.1	0
3	6777968	6778819	852	*	peak_942	1000	-1	18.8194	-1	191	2.12948	2.57898	Distal Intergenic	3	6780563	6783166	2604	1	AT3G19540	AT3G19540.1	-1744
3	7316772	7317118	347	*	peak_943	1000	-1	18.8194	-1	187	2.2146	2.6759	Promoter	3	7313538	7315883	2346	2	AT3G20880	AT3G20880.1	-889
3	12092131	12092977	847	*	peak_944	1000	-1	18.8194	-1	617	2.21884	2.67952	Distal Intergenic	3	12104312	12105047	736	1	AT3G30460	AT3G30460.2	-11335
3	12093162	12093592	431	*	peak_945	1000	-1	18.8194	-1	202	2.26085	2.71971	Distal Intergenic	3	12104312	12105047	736	1	AT3G30460	AT3G30460.2	-10720
3	15875384	15875781	398	*	peak_946	1000	-1	18.8194	-1	166	2.00213	2.44457	Promoter	3	15874918	15875456	539	1	AT3G44115	AT3G44115.1	466
3	15880008	15880433	426	*	peak_947	986	-1	18.8194	-1	291	1.93088	2.37517	Promoter	3	15878399	15879830	1432	2	AT3G44120	AT3G44120.1	-178
3	16067802	16068261	460	*	peak_948	1000	-1	18.8194	-1	294	2.15402	2.59924	Promoter	3	16068257	16069750	1494	1	AT3G44430	AT3G44430.1	0
3	16940759	16941015	257	*	peak_949	1000	-1	18.8194	-1	122	2.14624	2.59611	Promoter	3	16935921	16939766	3846	2	AT3G46120	AT3G46120.1	-993
3	17839723	17840597	875	*	peak_950	1000	-1	18.8194	-1	540	2.38466	2.84612	Promoter	3	17840610	17841257	648	1	AT3G48205	AT3G48205.1	-13
3	18457623	18458263	641	*	peak_951	1000	-1	18.8194	-1	307	1.98865	2.43206	Distal Intergenic	3	18455231	18456125	895	2	AT3G49760	AT3G49760.1	-1498
4	2312790	2313230	441	*	peak_952	1000	-1	18.8194	-1	153	2.28149	2.73289	Distal Intergenic	4	2309413	2309571	159	2	AT4G04601	AT4G04601.1	-3219
4	2341784	2342201	418	*	peak_953	1000	-1	18.8194	-1	144	2.24876	2.71399	Distal Intergenic	4	2339586	2340049	464	2	AT4G04632	AT4G04632.1	-1735
4	2402468	2403024	557	*	peak_954	1000	-1	18.8194	-1	151	2.05531	2.50651	Promoter	4	2401927	2402349	423	2	AT4G04730	AT4G04730.1	-119
4	3804994	3805397	404	*	peak_955	1000	-1	18.8194	-1	161	2.08929	2.53926	Distal Intergenic	4	3764241	3766671	2431	2	AT4G06634	AT4G06634.2	-38323
4	5845009	5846040	1032	*	peak_956	1000	-1	18.8194	-1	529	2.13327	2.58516	Distal Intergenic	4	5842945	5843783	839	2	AT4G09170	AT4G09170.1	-1226
4	6394550	6395206	657	*	peak_957	1000	-1	18.8194	-1	469	1.97194	2.41718	Exon (AT4G10310.1/AT4G10310, exon 2 of 3)	4	6391854	6395922	4069	1	AT4G10310	AT4G10310.1	2696
4	7342085	7342883	799	*	peak_958	1000	-1	18.8194	-1	248	2.131	2.58129	Promoter	4	7341424	7341497	74	2	AT4G12405	AT4G12405.1	-588
4	7581290	7582293	1004	*	peak_959	1000	-1	18.8194	-1	546	2.45305	2.91541	Promoter	4	7583239	7584759	1521	1	AT4G12960	AT4G12960.1	-946
4	8458216	8458514	299	*	peak_960	1000	-1	18.8194	-1	151	1.99536	2.43893	Promoter	4	8459431	8459905	475	1	AT4G06225	AT4G06225.1	-917
4	10525432	10525918	487	*	peak_961	1000	-1	18.8194	-1	148	2.54452	3.01547	Distal Intergenic	4	10527800	10529092	1293	2	AT4G19240	AT4G19240.1	3174
4	11510115	11510969	855	*	peak_962	1000	-1	18.8194	-1	301	2.13957	2.59063	Promoter	4	11510989	11517396	6408	1	AT4G21670	AT4G21670.1	-20
4	14449249	14449991	743	*	peak_963	1000	-1	18.8194	-1	591	2.28129	2.73196	Promoter	4	14449888	14451394	1507	1	AT4G29350	AT4G29350.1	0
4	14457479	14458670	1192	*	peak_964	1000	-1	18.8194	-1	1015	2.7302	3.15956	Promoter	4	14458648	14465684	7037	1	AT4G29380	AT4G29380.1	0
4	14936637	14937361	725	*	peak_965	1000	-1	18.8194	-1	217	2.24841	2.71303	Promoter	4	14935584	14936562	979	2	AT4G30590	AT4G30590.1	-75
4	15512308	15512800	493	*	peak_966	1000	-1	18.8194	-1	328	2.23307	2.69425	Promoter	4	15511757	15512218	462	2	AT4G32100	AT4G32100.1	-90
5	595069	595391	323	*	peak_967	975	-1	18.8194	-1	152	1.90755	2.34959	Promoter	5	594123	595056	934	2	AT5G02640	AT5G02640.1	-13
5	5702280	5703114	835	*	peak_968	1000	-1	18.8194	-1	317	2.1554	2.60235	Distal Intergenic	5	5696478	5700993	4516	2	AT5G17310	AT5G17310.2	-1287
5	6054371	6054822	452	*	peak_969	1000	-1	18.8194	-1	125	2.3658	2.82524	Promoter	5	6050514	6054386	3873	2	AT5G18280	AT5G18280.1	0
5	6913383	6914029	647	*	peak_970	1000	-1	18.8194	-1	176	2.06355	2.51145	Promoter	5	6910501	6913323	2823	2	AT5G20450	AT5G20450.6	-60
5	7941663	7942995	1333	*	peak_971	1000	-1	18.8194	-1	457	2.01404	2.45802	Promoter	5	7939597	7941677	2081	2	AT5G23550	AT5G23550.1	0
5	8602054	8602773	720	*	peak_972	1000	-1	18.8194	-1	272	2.1636	2.61428	Promoter	5	8599735	8603321	3587	2	AT5G24960	AT5G24960.1	548
5	15053652	15054474	823	*	peak_973	1000	-1	18.8194	-1	426	2.05629	2.50792	Distal Intergenic	5	15050198	15051542	1345	1	AT5G37820	AT5G37820.1	3454
5	20648900	20649807	908	*	peak_974	1000	-1	18.8194	-1	706	2.06543	2.51355	Promoter	5	20646680	20648725	2046	2	AT5G50770	AT5G50770.1	-175
5	25468520	25470118	1599	*	peak_975	1000	-1	18.8194	-1	126	2.08663	2.53348	Promoter	5	25466128	25468550	2423	2	AT5G63620	AT5G63620.1	0
1	7753588	7754193	606	*	peak_976	1000	-1	18.704	-1	452	2.10586	2.55627	Promoter	1	7750994	7753519	2526	2	AT1G22015	AT1G22015.1	-69
1	9388397	9388745	349	*	peak_977	1000	-1	18.704	-1	186	2.06294	2.51075	Promoter	1	9386693	9389727	3035	2	AT1G27040	AT1G27040.3	982
1	10971746	10972375	630	*	peak_978	1000	-1	18.704	-1	366	2.13268	2.58439	Distal Intergenic	1	10974383	10976063	1681	1	AT1G30840	AT1G30840.1	-2008
1	11660531	11661090	560	*	peak_979	998	-1	18.704	-1	209	1.95542	2.40494	Promoter	1	11656964	11660471	3508	2	AT1G32330	AT1G32330.1	-60
1	12500590	12501803	1214	*	peak_980	1000	-1	18.704	-1	863	2.42245	2.87887	Distal Intergenic	1	12503360	12506172	2813	1	AT1G34300	AT1G34300.1	-1557
1	13204681	13205341	661	*	peak_981	1000	-1	18.704	-1	335	2.5029	2.96823	Promoter	1	13205345	13208289	2945	1	AT1G35670	AT1G35670.1	-4
1	13461582	13462052	471	*	peak_982	1000	-1	18.704	-1	150	2.53771	3.00162	Distal Intergenic	1	13454496	13456336	1841	2	AT1G36060	AT1G36060.1	-5246
1	17614877	17615277	401	*	peak_983	1000	-1	18.704	-1	224	2.51941	2.98822	Promoter	1	17613029	17614986	1958	2	AT1G47830	AT1G47830.1	0
1	17979083	17979429	347	*	peak_984	1000	-1	18.704	-1	197	2.30889	2.76046	Distal Intergenic	1	17973642	17976663	3022	2	AT1G48620	AT1G48620.1	-2420
1	17998245	17998742	498	*	peak_985	1000	-1	18.704	-1	248	2.43724	2.89742	Promoter	1	17995785	17998037	2253	2	AT1G48660	AT1G48660.2	-208
1	18234019	18234631	613	*	peak_986	1000	-1	18.704	-1	198	2.21509	2.67681	Promoter	1	18234679	18237469	2791	1	AT1G49300	AT1G49300.1	-48
1	20322261	20322984	724	*	peak_987	1000	-1	18.704	-1	491	2.48139	2.94389	Promoter	1	20322964	20328148	5185	1	AT1G54440	AT1G54440.3	0
1	24062694	24063930	1237	*	peak_988	1000	-1	18.704	-1	225	2.20553	2.66171	Promoter	1	24060640	24062804	2165	2	AT1G64780	AT1G64780.1	0
1	24146386	24146999	614	*	peak_989	1000	-1	18.704	-1	448	2.24505	2.71017	Promoter	1	24146925	24148801	1877	1	AT1G65000	AT1G65000.1	0
1	24869006	24869253	248	*	peak_990	966	-1	18.704	-1	93	1.88285	2.328	Promoter	1	24866095	24869087	2993	2	AT1G66680	AT1G66680.1	0
1	25166291	25166574	284	*	peak_991	1000	-1	18.704	-1	119	2.23606	2.69703	Distal Intergenic	1	25163599	25165056	1458	2	AT1G67250	AT1G67250.1	-1235
1	26436093	26436610	518	*	peak_992	989	-1	18.704	-1	376	1.9387	2.38215	Distal Intergenic	1	26432297	26434538	2242	2	AT1G70200	AT1G70200.1	-1555
1	26994097	26994617	521	*	peak_993	1000	-1	18.704	-1	350	2.37651	2.83616	Promoter	1	26990525	26994259	3735	2	AT1G71770	AT1G71770.1	0
1	29588307	29589783	1477	*	peak_994	1000	-1	18.704	-1	483	2.1152	2.56684	3' UTR	1	29590904	29593544	2641	1	AT1G78670	AT1G78670.1	-1121
2	1083455	1085168	1714	*	peak_995	1000	-1	18.704	-1	1350	2.17682	2.62715	Promoter	2	1085525	1086607	1083	1	AT2G03567	AT2G03567.1	-357
2	2265903	2266725	823	*	peak_996	1000	-1	18.704	-1	428	2.40434	2.86646	Distal Intergenic	2	2263124	2264543	1420	2	AT2G05914	AT2G05914.2	-1360
2	3040180	3040836	657	*	peak_997	1000	-1	18.704	-1	275	2.03825	2.48779	Distal Intergenic	2	3034797	3036387	1591	2	AT2G07310	AT2G07310.1	-3793
2	6141909	6142767	859	*	peak_998	1000	-1	18.704	-1	259	2.13186	2.58283	Promoter	2	6143073	6147419	4347	1	AT2G14440	AT2G14440.1	-306
2	6210444	6210734	291	*	peak_999	1000	-1	18.704	-1	145	2.048	2.4988	Distal Intergenic	2	6212448	6212697	250	1	AT2G06185	AT2G06185.1	-1714
2	9901723	9902283	561	*	peak_1000	1000	-1	18.704	-1	355	2.0304	2.47702	Promoter	2	9899927	9901439	1513	2	AT2G23260	AT2G23260.1	-284
2	10647793	10648350	558	*	peak_1001	1000	-1	18.704	-1	138	2.09965	2.55031	Distal Intergenic	2	10651084	10651440	357	1	AT2G08095	AT2G08095.1	-2734
2	10745092	10745449	358	*	peak_1002	1000	-1	18.704	-1	176	1.97985	2.42707	Promoter	2	10742660	10745293	2634	2	AT2G25220	AT2G25220.4	0
2	18016607	18017015	409	*	peak_1003	1000	-1	18.704	-1	244	2.17429	2.62148	Promoter	2	18017765	18017920	156	2	AT2G09460	AT2G09460.1	905
3	6490310	6490565	256	*	peak_1004	1000	-1	18.704	-1	109	2.2	2.65563	Promoter	3	6488843	6491429	2587	2	AT3G18830	AT3G18830.1	864
3	7445291	7445621	331	*	peak_1005	1000	-1	18.704	-1	115	2.11096	2.56228	Promoter	3	7441451	7445312	3862	2	AT3G21215	AT3G21215.1	0
3	8199141	8200462	1322	*	peak_1006	1000	-1	18.704	-1	832	2.28249	2.73476	Promoter	3	8200636	8203335	2700	1	AT3G23060	AT3G23060.1	-174
3	9362359	9362958	600	*	peak_1007	1000	-1	18.704	-1	339	2.02193	2.4671	Distal Intergenic	3	9358719	9360582	1864	1	AT3G25700	AT3G25700.1	3640
3	10432131	10433074	944	*	peak_1008	1000	-1	18.704	-1	784	2.08087	2.52988	Distal Intergenic	3	10434924	10438484	3561	1	AT3G28040	AT3G28040.1	-1850
3	11327471	11328571	1101	*	peak_1009	1000	-1	18.704	-1	177	1.96249	2.40923	Distal Intergenic	3	11322669	11324582	1914	1	AT3G29450	AT3G29450.1	4802
3	12103887	12104294	408	*	peak_1010	1000	-1	18.704	-1	228	2.03821	2.48711	Promoter	3	12104312	12105047	736	1	AT3G30460	AT3G30460.2	-18
3	15177514	15177855	342	*	peak_1011	1000	-1	18.704	-1	152	2.15621	2.60314	Promoter	3	15178043	15178937	895	1	AT3G43180	AT3G43180.1	-188
3	15810703	15812307	1605	*	peak_1012	1000	-1	18.704	-1	1094	2.13341	2.58594	Distal Intergenic	3	15818511	15825111	6601	1	AT3G44050	AT3G44050.1	-6204
3	18767558	18768498	941	*	peak_1013	1000	-1	18.704	-1	278	2.07012	2.51778	Promoter	3	18766749	18767607	859	2	AT3G50570	AT3G50570.2	0
3	20751863	20752125	263	*	peak_1014	1000	-1	18.704	-1	119	1.99388	2.43643	Distal Intergenic	3	20747629	20750408	2780	1	AT3G55940	AT3G55940.1	4234
3	22173292	22173754	463	*	peak_1015	973	-1	18.704	-1	186	1.90283	2.34404	Promoter	3	22173821	22174077	257	1	AT3G09325	AT3G09325.1	-67
4	738317	738590	274	*	peak_1016	1000	-1	18.704	-1	123	2.04189	2.49121	Distal Intergenic	4	735653	736965	1313	1	AT4G01710	AT4G01710.1	2664
4	920014	921231	1218	*	peak_1017	976	-1	18.704	-1	821	1.90919	2.35182	Promoter	4	921447	922759	1313	1	AT4G02080	AT4G02080.1	-216
4	1660266	1660609	344	*	peak_1018	1000	-1	18.704	-1	120	2.16927	2.61588	Distal Intergenic	4	1661992	1663515	1524	2	AT4G03740	AT4G03740.1	2906
4	6310824	6311395	572	*	peak_1019	1000	-1	18.704	-1	246	2.01911	2.46383	Promoter	4	6309393	6310910	1518	2	AT4G10110	AT4G10110.1	0
4	6649870	6650364	495	*	peak_1020	1000	-1	18.704	-1	246	2.00467	2.44901	Promoter	4	6648009	6648909	901	2	AT4G10820	AT4G10820.1	-961
4	6742426	6742748	323	*	peak_1021	977	-1	18.704	-1	143	1.91182	2.3535	Downstream (<=300bp)	4	6745100	6746944	1845	1	AT4G11040	AT4G11040.2	-2352
4	6943174	6943625	452	*	peak_1022	1000	-1	18.704	-1	195	1.97064	2.41534	Distal Intergenic	4	6944727	6944798	72	1	AT4G11405	AT4G11405.1	-1102
4	7925941	7926657	717	*	peak_1023	1000	-1	18.704	-1	187	2.01249	2.45673	Distal Intergenic	4	7924135	7925396	1262	1	AT4G13615	AT4G13615.1	1806
4	9923903	9924661	759	*	peak_1024	1000	-1	18.704	-1	176	2.57382	3.03391	Promoter	4	9922990	9923850	861	1	AT4G17850	AT4G17850.1	913
4	10476822	10477273	452	*	peak_1025	1000	-1	18.704	-1	303	1.97782	2.42272	Promoter	4	10477184	10480212	3029	1	AT4G19160	AT4G19160.1	0
4	16587599	16588436	838	*	peak_1026	1000	-1	18.704	-1	424	2.21969	2.68134	Promoter	4	16588865	16589338	474	1	AT4G09045	AT4G09045.1	-429
4	17226972	17227474	503	*	peak_1027	1000	-1	18.704	-1	291	2.02193	2.46775	Promoter	4	17225793	17226833	1041	2	AT4G36500	AT4G36500.1	-139
4	17637017	17637271	255	*	peak_1028	1000	-1	18.704	-1	157	1.96751	2.4129	Distal Intergenic	4	17634784	17636288	1505	1	AT4G37530	AT4G37530.2	2233
5	1730999	1731379	381	*	peak_1029	988	-1	18.704	-1	194	1.93695	2.3804	Promoter	5	1728893	1731090	2198	2	AT5G05760	AT5G05760.1	0
5	5888560	5888875	316	*	peak_1030	1000	-1	18.704	-1	162	2.38045	2.84166	Intron (AT5G17820.1/AT5G17820, intron 2 of 2)	5	5887871	5890218	2348	2	AT5G17820	AT5G17820.1	1343
5	7909605	7910130	526	*	peak_1031	1000	-1	18.704	-1	252	2.06576	2.51426	Promoter	5	7904383	7909623	5241	2	AT5G23450	AT5G23450.1	0
5	11020999	11021902	904	*	peak_1032	1000	-1	18.704	-1	536	2.19408	2.64876	Distal Intergenic	5	11022787	11024275	1489	2	AT5G29000	AT5G29000.4	2373
5	13764530	13764829	300	*	peak_1033	1000	-1	18.704	-1	159	2.05732	2.50933	Distal Intergenic	5	13761965	13763999	2035	1	AT5G35580	AT5G35580.1	2565
5	13903076	13903582	507	*	peak_1034	1000	-1	18.704	-1	140	2.18216	2.63374	Promoter	5	13900695	13903218	2524	2	AT5G35735	AT5G35735.1	0
5	13977130	13977651	522	*	peak_1035	1000	-1	18.704	-1	276	2.12787	2.57593	Distal Intergenic	5	13993428	13994549	1122	2	AT5G35810	AT5G35810.1	16898
5	15465210	15465548	339	*	peak_1036	1000	-1	18.704	-1	175	2.22264	2.68592	Promoter	5	15463858	15464907	1050	2	AT5G38620	AT5G38620.1	-303
5	18630661	18631068	408	*	peak_1037	1000	-1	18.704	-1	208	2.2376	2.69888	Promoter	5	18629562	18630691	1130	2	AT5G45940	AT5G45940.1	0
5	19453605	19454336	732	*	peak_1038	1000	-1	18.704	-1	234	2.13264	2.58361	Distal Intergenic	5	19456837	19461706	4870	1	AT5G48010	AT5G48010.2	-2501
5	19521707	19522100	394	*	peak_1039	1000	-1	18.704	-1	148	2.58341	3.04515	Distal Intergenic	5	19518666	19520528	1863	2	AT5G48140	AT5G48140.1	-1179
1	11597273	11597958	686	*	peak_1040	1000	-1	18.6665	-1	221	2.09829	2.54809	Promoter	1	11598339	11598718	380	1	AT1G06527	AT1G06527.1	-381
2	2084985	2085839	855	*	peak_1041	1000	-1	18.6256	-1	536	2.43348	2.89156	Promoter	2	2082894	2084905	2012	2	AT2G05630	AT2G05630.1	-80
2	6992724	6993763	1040	*	peak_1042	1000	-1	18.5133	-1	799	1.99858	2.44081	Distal Intergenic	2	6986834	6990080	3247	2	AT2G16090	AT2G16090.1	-2644
3	11469894	11470596	703	*	peak_1043	1000	-1	18.4776	-1	321	2.13961	2.59141	Promoter	3	11470491	11470833	343	1	AT3G05845	AT3G05845.1	0
3	698139	698411	273	*	peak_1044	1000	-1	18.4087	-1	113	2.03571	2.48237	Promoter	3	696242	698164	1923	2	AT3G03070	AT3G03070.1	0
1	19308714	19309070	357	*	peak_1045	1000	-1	18.4022	-1	163	2.213	2.67232	Distal Intergenic	1	19310174	19311683	1510	1	AT1G51960	AT1G51960.1	-1104
4	5357491	5357856	366	*	peak_1046	960	-1	18.3094	-1	198	1.87207	2.31399	Distal Intergenic	4	5353044	5353365	322	2	AT4G05465	AT4G05465.1	-4126
5	6411127	6411675	549	*	peak_1047	975	-1	18.264	-1	292	1.90655	2.34848	Promoter	5	6410737	6411073	337	1	AT5G03015	AT5G03015.1	390
1	4311603	4312346	744	*	peak_1048	969	-1	18.1415	-1	446	1.88845	2.33406	Promoter	1	4312331	4312935	605	1	AT1G12665	AT1G12665.1	0
1	5437205	5438100	896	*	peak_1049	963	-1	18.1415	-1	670	1.87718	2.32042	Promoter	1	5430040	5436618	6579	2	AT1G15780	AT1G15780.2	-587
1	7015795	7016233	439	*	peak_1050	1000	-1	18.1415	-1	207	2.00629	2.45221	Promoter	1	7016516	7016588	73	1	AT1G20250	AT1G20250.1	-283
1	9815778	9816293	516	*	peak_1051	1000	-1	18.1415	-1	182	1.97924	2.4252	Promoter	1	9812930	9815560	2631	2	AT1G28120	AT1G28120.1	-218
1	10123537	10124120	584	*	peak_1052	998	-1	18.1415	-1	322	1.95332	2.40371	Promoter	1	10120300	10122973	2674	2	AT1G29020	AT1G29020.2	-564
1	11770766	11771190	425	*	peak_1053	990	-1	18.1415	-1	227	1.94168	2.38625	Distal Intergenic	1	11771969	11774117	2149	2	AT1G32550	AT1G32550.2	2927
1	12335666	12336159	494	*	peak_1054	950	-1	18.1415	-1	310	1.84588	2.28882	Intron (AT1G33950.2/AT1G33950, intron 2 of 4)	1	12330705	12332785	2081	2	AT1G33940	AT1G33940.2	-2881
1	13075684	13076410	727	*	peak_1055	1000	-1	18.1415	-1	462	2.08901	2.5378	Distal Intergenic	1	13077890	13080265	2376	1	AT1G35515	AT1G35515.1	-1480
1	16354148	16355089	942	*	peak_1056	985	-1	18.1415	-1	534	1.92853	2.37285	Distal Intergenic	1	16356762	16357118	357	1	AT1G43320	AT1G43320.1	-1673
1	17107808	17109850	2043	*	peak_1057	1000	-1	18.1415	-1	1667	2.17888	2.63126	Distal Intergenic	1	17104351	17105004	654	1	AT1G45190	AT1G45190.1	3457
1	18437377	18437840	464	*	peak_1058	1000	-1	18.1415	-1	269	2.21458	2.675	Promoter	1	18435743	18437131	1389	2	AT1G49790	AT1G49790.1	-246
1	19483204	19484229	1026	*	peak_1059	1000	-1	18.1415	-1	444	2.23121	2.69332	Promoter	1	19484221	19487546	3326	1	AT1G52320	AT1G52320.5	0
1	19634429	19635025	597	*	peak_1060	1000	-1	18.1415	-1	201	2.24141	2.70449	Promoter	1	19631538	19634051	2514	2	AT1G52700	AT1G52700.1	-378
1	19917203	19918020	818	*	peak_1061	1000	-1	18.1415	-1	135	2.11915	2.56912	Promoter	1	19917994	19923920	5927	1	AT1G53390	AT1G53390.1	0
1	22616795	22617316	522	*	peak_1062	942	-1	18.1415	-1	342	1.82634	2.2709	Promoter	1	22617370	22619853	2484	1	AT1G61320	AT1G61320.1	-54
1	22765386	22765935	550	*	peak_1063	992	-1	18.1415	-1	401	1.94435	2.3898	Distal Intergenic	1	22767464	22768645	1182	1	AT1G61667	AT1G61667.2	-1529
1	24436403	24436883	481	*	peak_1064	1000	-1	18.1415	-1	220	2.00389	2.44773	Promoter	1	24434236	24436456	2221	2	AT1G65700	AT1G65700.1	0
1	26781116	26782074	959	*	peak_1065	1000	-1	18.1415	-1	459	2.14457	2.59376	Promoter	1	26782048	26788973	6926	1	AT1G71010	AT1G71010.1	0
1	27854271	27855392	1122	*	peak_1066	1000	-1	18.1415	-1	456	2.02794	2.47369	Promoter	1	27855578	27857598	2021	1	AT1G74080	AT1G74080.1	-186
2	1716443	1717556	1114	*	peak_1067	1000	-1	18.1415	-1	793	1.98738	2.4302	Promoter	2	1716168	1716386	219	2	AT2G04870	AT2G04870.1	-57
2	2414406	2414799	394	*	peak_1068	971	-1	18.1415	-1	175	1.89369	2.33905	Distal Intergenic	2	2411005	2411656	652	1	AT2G06166	AT2G06166.1	3401
2	2559290	2560290	1001	*	peak_1069	1000	-1	18.1415	-1	462	2.09695	2.54735	Distal Intergenic	2	2571928	2572743	816	2	AT2G06425	AT2G06425.1	12453
2	2657623	2657995	373	*	peak_1070	1000	-1	18.1415	-1	178	2.11874	2.56836	Distal Intergenic	2	2660527	2660715	189	2	AT2G06667	AT2G06667.1	2720
2	6363995	6364257	263	*	peak_1071	1000	-1	18.1415	-1	144	2.21887	2.68043	Promoter	2	6364378	6365818	1441	1	AT2G14830	AT2G14830.1	-121
2	6499763	6500439	677	*	peak_1072	1000	-1	18.1415	-1	169	2.19207	2.64286	Distal Intergenic	2	6501126	6501704	579	2	AT2G15025	AT2G15025.1	1265
2	6739084	6739401	318	*	peak_1073	953	-1	18.1415	-1	185	1.85091	2.29506	Distal Intergenic	2	6741313	6741555	243	1	AT2G06445	AT2G06445.1	-1912
2	6968187	6969134	948	*	peak_1074	1000	-1	18.1415	-1	183	2.25901	2.71782	Distal Intergenic	2	6970352	6970851	500	1	AT2G16015	AT2G16015.1	-1218
2	8470080	8470579	500	*	peak_1075	1000	-1	18.1415	-1	358	2.19552	2.64962	Promoter	2	8470244	8471815	1572	1	AT2G19572	AT2G19572.1	0
2	9656217	9656691	475	*	peak_1076	1000	-1	18.1415	-1	374	2.37175	2.83286	Promoter	2	9657339	9660803	3465	1	AT2G22720	AT2G22720.4	-648
2	10036448	10037240	793	*	peak_1077	1000	-1	18.1415	-1	632	2.16096	2.61107	Promoter	2	10034484	10036048	1565	2	AT2G23590	AT2G23590.1	-400
2	11760417	11761140	724	*	peak_1078	963	-1	18.1415	-1	177	1.87736	2.32096	Promoter	2	11757955	11759588	1634	2	AT2G27510	AT2G27510.1	-829
2	15819183	15819721	539	*	peak_1079	1000	-1	18.1415	-1	291	2.0768	2.52558	Intron (AT2G37720.1/AT2G37720, intron 2 of 2)	2	15818082	15821311	3230	1	AT2G37720	AT2G37720.1	1101
2	19354406	19354799	394	*	peak_1080	1000	-1	18.1415	-1	144	2.10784	2.55851	Distal Intergenic	2	19352324	19353114	791	2	AT2G47150	AT2G47150.1	-1292
3	3554892	3555319	428	*	peak_1081	1000	-1	18.1415	-1	147	2.29734	2.74799	Promoter	3	3551759	3554843	3085	2	AT3G11330	AT3G11330.1	-49
3	10291365	10292163	799	*	peak_1082	980	-1	18.1415	-1	373	1.91691	2.36025	Promoter	3	10288603	10290934	2332	2	AT3G27785	AT3G27785.1	-431
3	11804366	11805111	746	*	peak_1083	956	-1	18.1415	-1	205	1.86048	2.30344	Distal Intergenic	3	11810726	11813883	3158	1	AT3G30180	AT3G30180.1	-5615
3	11885935	11886931	997	*	peak_1084	991	-1	18.1415	-1	355	1.94231	2.38684	Distal Intergenic	3	11888176	11888726	551	2	AT3G30247	AT3G30247.1	1795
3	11917953	11918558	606	*	peak_1085	1000	-1	18.1415	-1	445	2.32892	2.78637	Promoter	3	11917230	11919546	2317	2	AT3G30290	AT3G30290.1	988
3	12348610	12348850	241	*	peak_1086	1000	-1	18.1415	-1	123	2.01863	2.46318	Promoter	3	12349047	12349861	815	1	AT3G30720	AT3G30720.3	-197
3	12600980	12602762	1783	*	peak_1087	1000	-1	18.1415	-1	479	2.32129	2.77826	Promoter	3	12593810	12600432	6623	2	AT3G30842	AT3G30842.1	-548
3	15220338	15220895	558	*	peak_1088	1000	-1	18.1415	-1	298	2.09857	2.54883	Promoter	3	15219454	15221723	2270	1	AT3G43260	AT3G43260.1	884
3	15610170	15610813	644	*	peak_1089	959	-1	18.1415	-1	266	1.86945	2.31029	Distal Intergenic	3	15612537	15612836	300	2	AT3G06655	AT3G06655.1	2023
3	15843741	15844364	624	*	peak_1090	942	-1	18.1415	-1	150	1.82629	2.27039	Distal Intergenic	3	15846761	15847073	313	1	AT3G06735	AT3G06735.1	-2397
3	16113323	16113677	355	*	peak_1091	1000	-1	18.1415	-1	169	2.05537	2.50721	Distal Intergenic	3	16115498	16121534	6037	1	AT3G44530	AT3G44530.2	-1821
3	18895645	18896183	539	*	peak_1092	986	-1	18.1415	-1	160	1.93154	2.37575	Promoter	3	18893739	18895587	1849	2	AT3G50830	AT3G50830.1	-58
3	22204800	22205062	263	*	peak_1093	983	-1	18.1415	-1	125	1.9242	2.36768	Promoter	3	22205931	22209156	3226	1	AT3G60120	AT3G60120.1	-869
4	1372932	1373185	254	*	peak_1094	959	-1	18.1415	-1	121	1.86966	2.31082	Promoter	4	1374160	1376287	2128	1	AT4G03100	AT4G03100.1	-975
4	1887164	1887498	335	*	peak_1095	1000	-1	18.1415	-1	166	2.14588	2.59533	Promoter	4	1887462	1889255	1794	1	AT4G03960	AT4G03960.1	0
4	2410882	2411227	346	*	peak_1096	1000	-1	18.1415	-1	153	2.20534	2.66084	Distal Intergenic	4	2404535	2408737	4203	2	AT4G04740	AT4G04740.7	-2145
4	4121311	4121787	477	*	peak_1097	1000	-1	18.1415	-1	305	1.97138	2.41657	Distal Intergenic	4	4164954	4165570	617	2	AT4G07325	AT4G07325.1	43783
4	5157766	5158166	401	*	peak_1098	982	-1	18.1415	-1	178	1.92074	2.36538	Promoter	4	5157432	5157637	206	2	AT4G05385	AT4G05385.1	-129
4	5548088	5550149	2062	*	peak_1099	1000	-1	18.1415	-1	397	2.20851	2.66698	Promoter	4	5550404	5551370	967	1	AT4G08685	AT4G08685.1	-255
4	6360831	6361833	1003	*	peak_1100	969	-1	18.1415	-1	729	1.88931	2.33461	Promoter	4	6362189	6365079	2891	1	AT4G10220	AT4G10220.1	-356
4	10113768	10114186	419	*	peak_1101	970	-1	18.1415	-1	271	1.8917	2.33683	Promoter	4	10114794	10118652	3859	1	AT4G18290	AT4G18290.2	-608
4	10180904	10181247	344	*	peak_1102	973	-1	18.1415	-1	160	1.90296	2.34459	Promoter	4	10180047	10180534	488	2	AT4G06805	AT4G06805.1	-370
4	11026936	11027850	915	*	peak_1103	936	-1	18.1415	-1	452	1.80632	2.25522	Intron (AT4G20450.2/AT4G20450, intron 2 of 11)	4	11023918	11029040	5123	2	AT4G20450	AT4G20450.2	1190
4	17678697	17679063	367	*	peak_1104	977	-1	18.1415	-1	142	1.91238	2.35406	Promoter	4	17679168	17681264	2097	1	AT4G37630	AT4G37630.1	-105
5	7111297	7111695	399	*	peak_1105	1000	-1	18.1415	-1	185	2.20454	2.65997	Promoter	5	7107272	7111453	4182	2	AT5G20950	AT5G20950.1	0
5	9799224	9800877	1654	*	peak_1106	1000	-1	18.1415	-1	632	2.01729	2.45995	Promoter	5	9793745	9799149	5405	2	AT5G27680	AT5G27680.3	-75
5	12912935	12913294	360	*	peak_1107	1000	-1	18.1415	-1	149	2.07489	2.52344	Distal Intergenic	5	12920366	12921018	653	1	AT5G34581	AT5G34581.1	-7072
5	14187347	14187994	648	*	peak_1108	1000	-1	18.1415	-1	189	2.09279	2.54366	Distal Intergenic	5	14184423	14185277	855	1	AT5G36080	AT5G36080.1	2924
5	14553598	14554546	949	*	peak_1109	1000	-1	18.1415	-1	142	2.23742	2.69795	Distal Intergenic	5	14550119	14550859	741	2	AT5G36907	AT5G36907.1	-2739
5	17197135	17197767	633	*	peak_1110	1000	-1	18.1415	-1	431	2.27743	2.73009	Promoter	5	17196762	17197163	402	1	AT5G42895	AT5G42895.1	373
5	17370730	17372037	1308	*	peak_1111	1000	-1	18.1415	-1	1155	2.08022	2.52916	Promoter	5	17370473	17370857	385	2	AT5G43285	AT5G43285.1	0
5	19723132	19723506	375	*	peak_1112	1000	-1	18.1415	-1	224	1.97507	2.41841	Promoter	5	19721465	19723307	1843	2	AT5G48630	AT5G48630.1	0
5	20295638	20296064	427	*	peak_1113	1000	-1	18.1415	-1	207	2.34686	2.80717	Distal Intergenic	5	20288055	20292432	4378	2	AT5G49890	AT5G49890.1	-3206
5	22208562	22209192	631	*	peak_1114	1000	-1	18.1415	-1	294	2.18883	2.63789	Promoter	5	22209403	22214252	4850	1	AT5G54670	AT5G54670.1	-211
5	22676777	22677505	729	*	peak_1115	1000	-1	18.1415	-1	457	1.97967	2.42644	3' UTR	5	22677338	22680152	2815	2	AT5G56000	AT5G56000.1	2647
5	23293072	23293567	496	*	peak_1116	1000	-1	18.1415	-1	323	2.00881	2.45479	Distal Intergenic	5	23295652	23296776	1125	1	AT5G57520	AT5G57520.1	-2085
5	24285202	24285609	408	*	peak_1117	1000	-1	18.1415	-1	246	2.21335	2.67321	Promoter	5	24285920	24287808	1889	1	AT5G60380	AT5G60380.1	-311
5	24564957	24565361	405	*	peak_1118	968	-1	18.1415	-1	165	1.88694	2.33296	Promoter	5	24562333	24564979	2647	2	AT5G61040	AT5G61040.1	0
1	2899357	2899691	335	*	peak_1119	994	-1	18.0207	-1	157	1.94758	2.39397	Promoter	1	2895166	2899446	4281	2	AT1G09010	AT1G09010.1	0
1	3825480	3826361	882	*	peak_1120	1000	-1	18.0207	-1	671	2.17567	2.62471	Promoter	1	3824510	3825231	722	2	AT1G11362	AT1G11362.1	-249
1	7505383	7506383	1001	*	peak_1121	971	-1	18.0207	-1	569	1.8938	2.3396	Distal Intergenic	1	7502143	7504275	2133	2	AT1G21440	AT1G21440.2	-1108
1	10050374	10050779	406	*	peak_1122	1000	-1	18.0207	-1	227	2.2117	2.67053	Distal Intergenic	1	10047276	10049343	2068	2	AT1G28590	AT1G28590.1	-1031
1	11513425	11514096	672	*	peak_1123	1000	-1	18.0207	-1	181	2.19715	2.65218	Promoter	1	11512552	11513067	516	2	AT1G32020	AT1G32020.1	-358
1	12015548	12016048	501	*	peak_1124	1000	-1	18.0207	-1	304	2.05306	2.5044	Distal Intergenic	1	12011152	12011223	72	2	AT1G06643	at1g06643	-4325
1	12634351	12634743	393	*	peak_1125	1000	-1	18.0207	-1	153	2.11041	2.56153	Distal Intergenic	1	12637054	12638692	1639	1	AT1G34540	AT1G34540.1	-2311
1	16148543	16149686	1144	*	peak_1126	954	-1	18.0207	-1	417	1.85576	2.29924	Distal Intergenic	1	16151095	16152240	1146	1	AT1G43005	AT1G43005.1	-1409
1	17011747	17012111	365	*	peak_1127	954	-1	18.0207	-1	165	1.85467	2.29767	Promoter	1	17012776	17013059	284	2	AT1G07287	AT1G07287.1	948
1	17437235	17437586	352	*	peak_1128	984	-1	18.0207	-1	166	1.9263	2.36997	Promoter	1	17435601	17438159	2559	2	AT1G47510	AT1G47510.4	573
1	17511784	17512290	507	*	peak_1129	1000	-1	18.0207	-1	321	2.32688	2.78332	Distal Intergenic	1	17507893	17509731	1839	2	AT1G47620	AT1G47620.1	-2053
1	19316182	19317348	1167	*	peak_1130	935	-1	18.0207	-1	703	1.8036	2.2522	Distal Intergenic	1	19314542	19314916	375	2	AT1G51970	AT1G51970.1	-1266
1	19367967	19368233	267	*	peak_1131	944	-1	18.0207	-1	146	1.82847	2.27395	Promoter	1	19369089	19372121	3033	1	AT1G52080	AT1G52080.1	-856
1	20384956	20385328	373	*	peak_1132	1000	-1	18.0207	-1	132	2.33949	2.79671	Promoter	1	20380435	20385380	4946	2	AT1G54570	AT1G54570.1	52
1	22272452	22272838	387	*	peak_1133	927	-1	18.0207	-1	248	1.78662	2.23484	Promoter	1	22271131	22273367	2237	2	AT1G60450	AT1G60450.1	529
1	24483185	24483558	374	*	peak_1134	1000	-1	18.0207	-1	151	2.0344	2.48103	Distal Intergenic	1	24485046	24486954	1909	1	AT1G65820	AT1G65820.1	-1488
2	1207004	1207605	602	*	peak_1135	958	-1	18.0207	-1	318	1.86593	2.30818	Promoter	2	1204920	1206249	1330	2	AT2G03930	AT2G03930.2	-755
2	1484258	1485421	1164	*	peak_1136	986	-1	18.0207	-1	375	1.92991	2.37459	Promoter	2	1483839	1484090	252	2	AT2G04765	AT2G04765.1	-168
2	1793125	1793622	498	*	peak_1137	1000	-1	18.0207	-1	245	1.99986	2.44144	Promoter	2	1794035	1795084	1050	1	AT2G05050	AT2G05050.1	-413
2	1841063	1841765	703	*	peak_1138	1000	-1	18.0207	-1	260	2.0083	2.45414	Promoter	2	1840615	1840974	360	2	AT2G04875	AT2G04875.1	-89
2	4326689	4327295	607	*	peak_1139	1000	-1	18.0207	-1	229	1.99526	2.43768	Distal Intergenic	2	4323589	4324032	444	2	AT2G10955	AT2G10955.1	-2657
2	4337539	4337885	347	*	peak_1140	1000	-1	18.0207	-1	149	2.28342	2.73665	Distal Intergenic	2	4334959	4335909	951	1	AT2G10975	AT2G10975.1	2580
2	5238890	5239652	763	*	peak_1141	987	-1	18.0207	-1	267	1.93346	2.37807	Distal Intergenic	2	5289411	5291470	2060	2	AT2G12875	AT2G12875.1	51818
2	5941679	5943499	1821	*	peak_1142	991	-1	18.0207	-1	1280	1.9428	2.38743	Distal Intergenic	2	5934483	5936371	1889	2	AT2G14100	AT2G14100.1	-5308
2	6994983	6995432	450	*	peak_1143	1000	-1	18.0207	-1	245	2.0934	2.5444	Distal Intergenic	2	6996727	6998441	1715	2	AT2G16120	AT2G16120.1	3009
2	7049357	7049762	406	*	peak_1144	1000	-1	18.0207	-1	155	2.39182	2.85173	Promoter	2	7049770	7050110	341	1	AT2G06595	AT2G06595.1	-8
2	7409876	7410363	488	*	peak_1145	976	-1	18.0207	-1	268	1.90904	2.35126	Promoter	2	7409063	7409582	520	1	AT2G17043	AT2G17043.1	813
2	8554020	8554818	799	*	peak_1146	974	-1	18.0207	-1	664	1.9036	2.3457	Promoter	2	8553543	8554040	498	2	AT2G19820	AT2G19820.1	0
2	9771664	9771989	326	*	peak_1147	1000	-1	18.0207	-1	135	2.20561	2.66258	Promoter	2	9770700	9771553	854	2	AT2G22955	AT2G22955.1	-111
2	10095917	10097294	1378	*	peak_1148	1000	-1	18.0207	-1	733	2.39418	2.85396	Promoter	2	10097265	10103229	5965	1	AT2G23740	AT2G23740.3	0
2	10690281	10690610	330	*	peak_1149	1000	-1	18.0207	-1	178	2.0015	2.44331	Promoter	2	10689934	10691569	1636	1	AT2G25120	AT2G25120.1	347
2	10890521	10890845	325	*	peak_1150	1000	-1	18.0207	-1	157	2.11153	2.56304	Promoter	2	10890903	10893772	2870	1	AT2G25590	AT2G25590.1	-58
2	11816135	11816609	475	*	peak_1151	938	-1	18.0207	-1	246	1.81232	2.26078	Promoter	2	11816634	11817867	1234	1	AT2G27710	AT2G27710.2	-25
2	12396608	12397263	656	*	peak_1152	933	-1	18.0207	-1	237	1.7987	2.24719	Distal Intergenic	2	12394067	12395017	951	2	AT2G28870	AT2G28870.1	-1591
2	16020192	16020649	458	*	peak_1153	1000	-1	18.0207	-1	243	2.36165	2.81881	Downstream (<=300bp)	2	16018210	16020156	1947	1	AT2G38250	AT2G38250.1	1982
2	17934972	17935248	277	*	peak_1154	943	-1	18.0207	-1	124	1.82783	2.27242	Promoter	2	17931254	17935748	4495	2	AT2G43140	AT2G43140.1	500
3	1341794	1342262	469	*	peak_1155	1000	-1	18.0207	-1	264	2.00809	2.4535	Promoter	3	1342455	1346387	3933	1	AT3G04870	AT3G04870.1	-193
3	8613734	8614640	907	*	peak_1156	1000	-1	18.0207	-1	527	2.10735	2.55776	Distal Intergenic	3	8610979	8612742	1764	1	AT3G23840	AT3G23840.1	2755
3	8708403	8709033	631	*	peak_1157	1000	-1	18.0207	-1	379	2.07798	2.5263	Promoter	3	8705608	8708336	2729	2	AT3G24120	AT3G24120.1	-67
3	9394619	9395232	614	*	peak_1158	1000	-1	18.0207	-1	343	2.18206	2.63292	Promoter	3	9393511	9394334	824	2	AT3G25727	AT3G25727.1	-285
3	9736185	9736674	490	*	peak_1159	1000	-1	18.0207	-1	169	1.97859	2.42457	Distal Intergenic	3	9743608	9744204	597	2	AT3G26539	AT3G26539.1	7530
3	11694128	11694444	317	*	peak_1160	967	-1	18.0207	-1	174	1.88387	2.32965	Promoter	3	11693095	11693622	528	2	AT3G29790	AT3G29790.1	-506
3	13258081	13259255	1175	*	peak_1161	1000	-1	18.0207	-1	393	1.99442	2.43705	Distal Intergenic	3	13276082	13277155	1074	1	AT3G32330	AT3G32330.1	-16827
3	15666927	15668002	1076	*	peak_1162	945	-1	18.0207	-1	747	1.83127	2.27651	Promoter	3	15664342	15666469	2128	2	AT3G43810	AT3G43810.3	-458
3	15826552	15828071	1520	*	peak_1163	976	-1	18.0207	-1	637	1.91032	2.35238	Promoter	3	15824938	15826391	1454	2	AT3G44060	AT3G44060.1	-161
3	16608775	16609372	598	*	peak_1164	1000	-1	18.0207	-1	383	2.06412	2.51215	Distal Intergenic	3	16605781	16606238	458	1	AT3G45275	AT3G45275.1	2994
3	17716270	17716873	604	*	peak_1165	933	-1	18.0207	-1	275	1.7987	2.24719	Promoter	3	17713094	17716326	3233	2	AT3G47990	AT3G47990.2	0
3	20377572	20378125	554	*	peak_1166	1000	-1	18.0207	-1	344	2.19408	2.64791	Distal Intergenic	3	20375036	20376522	1487	2	AT3G54990	AT3G54990.2	-1050
3	21146477	21146876	400	*	peak_1167	962	-1	18.0207	-1	155	1.87526	2.31773	Promoter	3	21147558	21148664	1107	1	AT3G57130	AT3G57130.2	-682
4	2230	2624	395	*	peak_1168	970	-1	18.0207	-1	188	1.89195	2.33738	Promoter	4	1180	1536	357	2	AT4G00005	AT4G00005.1	-694
4	1281238	1281559	322	*	peak_1169	1000	-1	18.0207	-1	120	2.32013	2.77725	Distal Intergenic	4	1278530	1280166	1637	2	AT4G02890	AT4G02890.4	-1072
4	2422842	2423140	299	*	peak_1170	1000	-1	18.0207	-1	163	2.15775	2.60708	Promoter	4	2424030	2427769	3740	1	AT4G04760	AT4G04760.2	-890
4	2809016	2809613	598	*	peak_1171	933	-1	18.0207	-1	137	1.8001	2.24919	Promoter	4	2808054	2809025	972	2	AT4G05523	AT4G05523.1	0
4	2814409	2814739	331	*	peak_1172	1000	-1	18.0207	-1	204	2.19781	2.6539	Distal Intergenic	4	2816317	2818518	2202	1	AT4G05530	AT4G05530.1	-1578
4	4801452	4801763	312	*	peak_1173	1000	-1	18.0207	-1	162	2.02537	2.47105	Distal Intergenic	4	4802299	4805337	3039	2	AT4G07960	AT4G07960.2	3574
4	5272837	5273478	642	*	peak_1174	923	-1	18.0207	-1	335	1.77788	2.22416	Distal Intergenic	4	5268128	5268213	86	2	AT4G08345	AT4G08345.1	-4624
4	5368556	5369706	1151	*	peak_1175	996	-1	18.0207	-1	738	1.95094	2.40064	Exon (AT4G08450.2/AT4G08450, exon 5 of 6)	4	5372082	5372568	487	2	AT4G05525	AT4G05525.1	2862
4	6625988	6627255	1268	*	peak_1176	1000	-1	18.0207	-1	357	2.0178	2.46124	Promoter	4	6627020	6627522	503	1	AT4G10767	AT4G10767.1	0
4	6735091	6735626	536	*	peak_1177	972	-1	18.0207	-1	169	1.89806	2.34183	Promoter	4	6734689	6736075	1387	2	AT4G11020	AT4G11020.1	449
4	7666689	7667264	576	*	peak_1178	1000	-1	18.0207	-1	295	2.36008	2.81669	Distal Intergenic	4	7668067	7669250	1184	2	AT4G13200	AT4G13200.1	1986
4	8373424	8373906	483	*	peak_1179	950	-1	18.0207	-1	289	1.84609	2.28933	Promoter	4	8374391	8376353	1963	1	AT4G14590	AT4G14590.1	-485
4	8753492	8754309	818	*	peak_1180	975	-1	18.0207	-1	190	1.90757	2.35014	Promoter	4	8751320	8753297	1978	2	AT4G15330	AT4G15330.1	-195
4	10345648	10346058	411	*	peak_1181	1000	-1	18.0207	-1	157	2.05254	2.50369	Promoter	4	10346168	10347316	1149	1	AT4G18870	AT4G18870.1	-110
4	10860775	10861133	359	*	peak_1182	1000	-1	18.0207	-1	195	1.97096	2.41596	Promoter	4	10861382	10864765	3384	1	AT4G20070	AT4G20070.1	-249
4	12979947	12980276	330	*	peak_1183	1000	-1	18.0207	-1	202	2.01444	2.45866	Promoter	4	12981016	12982584	1569	1	AT4G25400	AT4G25400.1	-740
4	13924680	13925169	490	*	peak_1184	1000	-1	18.0207	-1	140	2.00319	2.44583	Promoter	4	13923594	13924775	1182	2	AT4G27990	AT4G27990.1	0
4	15461816	15462155	340	*	peak_1185	1000	-1	18.0207	-1	147	2.39548	2.85734	Promoter	4	15462350	15464563	2214	1	AT4G31970	AT4G31970.1	-195
4	16201084	16201598	515	*	peak_1186	955	-1	18.0207	-1	203	1.85824	2.30134	Promoter	4	16200363	16200806	444	2	AT4G08845	AT4G08845.1	-278
4	16719182	16720074	893	*	peak_1187	1000	-1	18.0207	-1	465	2.17128	2.61907	Promoter	4	16720175	16720536	362	1	AT4G09105	AT4G09105.1	-101
5	5969175	5969908	734	*	peak_1188	941	-1	18.0207	-1	181	1.82275	2.26685	Promoter	5	5968352	5969190	839	1	AT5G18030	AT5G18030.1	823
5	7692504	7693532	1029	*	peak_1189	994	-1	18.0207	-1	524	1.94765	2.39517	Promoter	5	7691494	7692468	975	2	AT5G22990	AT5G22990.1	-36
5	8027044	8027374	331	*	peak_1190	1000	-1	18.0207	-1	191	2.05662	2.50862	Promoter	5	8028238	8030866	2629	1	AT5G23810	AT5G23810.5	-864
5	9324889	9326245	1357	*	peak_1191	1000	-1	18.0207	-1	1193	2.20059	2.65736	Distal Intergenic	5	9318918	9321066	2149	1	AT5G26670	AT5G26670.4	5971
5	9707135	9707558	424	*	peak_1192	1000	-1	18.0207	-1	232	2.42361	2.88116	Promoter	5	9706353	9706765	413	1	AT5G27495	AT5G27495.1	782
5	10855165	10856690	1526	*	peak_1193	1000	-1	18.0207	-1	298	2.31939	2.77424	Promoter	5	10856661	10858687	2027	1	AT5G28830	AT5G28830.1	0
5	12960165	12960478	314	*	peak_1194	979	-1	18.0207	-1	139	1.91589	2.35855	Distal Intergenic	5	12961682	12963892	2211	2	AT5G34780	AT5G34780.1	3414
5	13505976	13506506	531	*	peak_1195	1000	-1	18.0207	-1	210	2.02129	2.46579	Distal Intergenic	5	13518317	13518949	633	1	AT5G35300	AT5G35300.1	-11811
5	14238056	14238894	839	*	peak_1196	1000	-1	18.0207	-1	263	1.99164	2.43455	Promoter	5	14235835	14238072	2238	2	AT5G36170	AT5G36170.1	0
5	15205619	15206298	680	*	peak_1197	1000	-1	18.0207	-1	167	2.1268	2.57366	Promoter	5	15204665	15204978	314	2	AT5G05625	AT5G05625.1	-641
5	17499003	17500380	1378	*	peak_1198	1000	-1	18.0207	-1	954	2.23973	2.70261	Promoter	5	17500376	17505713	5338	1	AT5G43560	AT5G43560.2	0
5	19997372	19998224	853	*	peak_1199	1000	-1	18.0207	-1	556	2.0576	2.51004	Distal Intergenic	5	19994994	19996357	1364	2	AT5G49320	AT5G49320.1	-1015
5	20519256	20519704	449	*	peak_1200	1000	-1	18.0207	-1	294	2.2261	2.68869	Promoter	5	20516055	20518815	2761	2	AT5G50380	AT5G50380.1	-441
5	20634976	20635602	627	*	peak_1201	947	-1	18.0207	-1	239	1.83694	2.28062	Promoter	5	20633193	20634618	1426	2	AT5G50720	AT5G50720.1	-358
5	20968473	20969275	803	*	peak_1202	937	-1	18.0207	-1	113	1.81127	2.25875	Promoter	5	20969128	20975163	6036	1	AT5G51630	AT5G51630.4	0
5	24119920	24120241	322	*	peak_1203	963	-1	18.0207	-1	147	1.87623	2.31988	Promoter	5	24120164	24121949	1786	1	AT5G59880	AT5G59880.1	0
5	26829836	26831241	1406	*	peak_1204	995	-1	18.0207	-1	384	1.94797	2.39638	Promoter	5	26829150	26829846	697	2	AT5G67245	AT5G67245.1	0
2	13030595	13030978	384	*	peak_1205	1000	-1	18.0032	-1	234	2.09655	2.54662	3' UTR	2	13033418	13035797	2380	1	AT2G30590	AT2G30590.1	-2440
4	14684460	14684765	306	*	peak_1206	965	-1	17.9679	-1	160	1.88116	2.32419	Promoter	4	14684079	14684390	312	2	AT4G08265	AT4G08265.1	-70
5	20775692	20776283	592	*	peak_1207	917	-1	17.9522	-1	483	1.7658	2.21033	Promoter	5	20773235	20775701	2467	2	AT5G51100	AT5G51100.2	0
1	25046897	25047422	526	*	peak_1208	1000	-1	17.8094	-1	233	1.97509	2.41903	Promoter	1	25045151	25047103	1953	2	AT1G67080	AT1G67080.1	0
2	14003607	14003913	307	*	peak_1209	1000	-1	17.7457	-1	121	1.96287	2.40984	Promoter	2	14003128	14006065	2938	1	AT2G32990	AT2G32990.1	479
1	13171900	13172402	503	*	peak_1210	1000	-1	17.6722	-1	234	2.27142	2.72727	Distal Intergenic	1	13167733	13168082	350	1	AT1G06917	AT1G06917.1	4167
2	13112974	13113874	901	*	peak_1211	1000	-1	17.6435	-1	365	2.03959	2.48915	Promoter	2	13109909	13111988	2080	2	AT2G30770	AT2G30770.1	-986
2	16288587	16288964	378	*	peak_1212	1000	-1	17.4887	-1	224	2.02662	2.47171	Promoter	2	16289180	16289567	388	1	AT2G08990	AT2G08990.1	-216
1	2356508	2356879	372	*	peak_1213	1000	-1	17.4717	-1	183	1.97705	2.42087	Promoter	1	2353031	2356413	3383	2	AT1G07640	AT1G07640.3	-95
1	5970014	5970365	352	*	peak_1214	1000	-1	17.4717	-1	184	2.01708	2.45931	Promoter	1	5968440	5969995	1556	2	AT1G17410	AT1G17410.3	-19
1	8178318	8178694	377	*	peak_1215	920	-1	17.4717	-1	240	1.76952	2.21697	Distal Intergenic	1	8173823	8175819	1997	2	AT1G23070	AT1G23070.1	-2499
1	8290772	8291942	1171	*	peak_1216	960	-1	17.4717	-1	980	1.87034	2.3124	Distal Intergenic	1	8293020	8294264	1245	2	AT1G23350	AT1G23350.1	2322
1	9282942	9283759	818	*	peak_1217	1000	-1	17.4717	-1	168	2.13837	2.58907	Promoter	1	9283873	9284438	566	1	AT1G26799	AT1G26799.1	-114
1	11522410	11523030	621	*	peak_1218	998	-1	17.4717	-1	262	1.95608	2.40555	Distal Intergenic	1	11528385	11531350	2966	1	AT1G32050	AT1G32050.1	-5355
1	12180298	12180640	343	*	peak_1219	1000	-1	17.4717	-1	149	2.17582	2.62552	Promoter	1	12180483	12182600	2118	1	AT1G33600	AT1G33600.1	0
1	13057456	13058413	958	*	peak_1220	920	-1	17.4717	-1	385	1.76931	2.21649	Distal Intergenic	1	13051157	13055093	3937	2	AT1G35470	AT1G35470.2	-2363
1	15730039	15730560	522	*	peak_1221	899	-1	17.4717	-1	271	1.7226	2.16511	Promoter	1	15730615	15730686	72	2	AT1G42120	AT1G42120.1	126
1	16792087	16792444	358	*	peak_1222	1000	-1	17.4717	-1	188	2.12482	2.5714	Distal Intergenic	1	16794820	16796450	1631	1	AT1G44160	AT1G44160.1	-2376
1	18394829	18396880	2052	*	peak_1223	946	-1	17.4717	-1	961	1.83468	2.27908	Promoter	1	18396744	18397454	711	2	AT1G49715	AT1G49715.1	574
1	19715886	19716286	401	*	peak_1224	892	-1	17.4717	-1	183	1.70436	2.1494	Promoter	1	19716402	19723725	7324	1	AT1G52940	AT1G52940.1	-116
1	20014035	20014397	363	*	peak_1225	938	-1	17.4717	-1	173	1.81142	2.25926	Promoter	1	20014379	20015038	660	2	AT1G53625	AT1G53625.1	641
1	20187279	20187583	305	*	peak_1226	965	-1	17.4717	-1	121	1.88145	2.32582	Promoter	1	20183545	20187096	3552	2	AT1G54080	AT1G54080.1	-183
1	20480828	20481382	555	*	peak_1227	1000	-1	17.4717	-1	279	2.03617	2.48372	Promoter	1	20481648	20484799	3152	1	AT1G54940	AT1G54940.1	-266
1	21088809	21089560	752	*	peak_1228	902	-1	17.4717	-1	591	1.73292	2.17256	Promoter	1	21086501	21088554	2054	2	AT1G56330	AT1G56330.1	-255
2	1758076	1758658	583	*	peak_1229	945	-1	17.4717	-1	162	1.83072	2.276	Distal Intergenic	2	1767352	1767726	375	1	AT2G04835	AT2G04835.1	-8694
2	2922132	2923346	1215	*	peak_1230	921	-1	17.4717	-1	585	1.77269	2.21888	Promoter	2	2919953	2922249	2297	2	AT2G07042	AT2G07042.1	0
2	4325190	4325487	298	*	peak_1231	908	-1	17.4717	-1	157	1.74448	2.18681	Downstream (<=300bp)	2	4323589	4324032	444	2	AT2G10955	AT2G10955.1	-1158
2	4360262	4361486	1225	*	peak_1232	1000	-1	17.4717	-1	311	2.15535	2.60157	Promoter	2	4361869	4365919	4051	1	AT2G11010	AT2G11010.1	-383
2	7558265	7558863	599	*	peak_1233	961	-1	17.4717	-1	361	1.87362	2.31612	Promoter	2	7558916	7563752	4837	1	AT2G17410	AT2G17410.1	-53
2	7901683	7902008	326	*	peak_1234	1000	-1	17.4717	-1	174	2.13706	2.58751	Distal Intergenic	2	7898012	7899242	1231	2	AT2G18160	AT2G18160.1	-2441
2	8299666	8300395	730	*	peak_1235	919	-1	17.4717	-1	320	1.76765	2.21411	Distal Intergenic	2	8301775	8302012	238	2	AT2G07135	AT2G07135.1	1617
2	8402761	8403563	803	*	peak_1236	1000	-1	17.4717	-1	202	2.08458	2.53276	Promoter	2	8399100	8402664	3565	2	AT2G19400	AT2G19400.1	-97
2	9911357	9912055	699	*	peak_1237	933	-1	17.4717	-1	137	1.79892	2.24819	Distal Intergenic	2	9914246	9917427	3182	1	AT2G23300	AT2G23300.1	-2191
2	10466300	10467305	1006	*	peak_1238	1000	-1	17.4717	-1	465	2.07939	2.52773	Distal Intergenic	2	10468340	10469286	947	1	AT2G24625	AT2G24625.1	-1035
2	10821310	10822189	880	*	peak_1239	1000	-1	17.4717	-1	427	2.10863	2.56002	Promoter	2	10822192	10824939	2748	1	AT2G25430	AT2G25430.1	-3
2	11436340	11437102	763	*	peak_1240	1000	-1	17.4717	-1	491	2.3256	2.7823	Promoter	2	11433685	11436300	2616	2	AT2G26810	AT2G26810.6	-40
2	11961796	11962608	813	*	peak_1241	981	-1	17.4717	-1	299	1.91996	2.36367	Promoter	2	11960571	11963440	2870	2	AT2G28080	AT2G28080.1	832
2	13634747	13635113	367	*	peak_1242	1000	-1	17.4717	-1	165	2.14268	2.59298	Promoter	2	13635094	13638081	2988	1	AT2G32040	AT2G32040.1	0
2	16187306	16187815	510	*	peak_1243	965	-1	17.4717	-1	237	1.88131	2.32527	Promoter	2	16184259	16187273	3015	2	AT2G38710	AT2G38710.4	-33
2	18288575	18289876	1302	*	peak_1244	1000	-1	17.4717	-1	1159	2.36291	2.82201	Promoter	2	18289824	18292374	2551	1	AT2G44240	AT2G44240.1	0
3	7931196	7931707	512	*	peak_1245	1000	-1	17.4717	-1	176	2.34496	2.80611	3' UTR	3	7933119	7935925	2807	2	AT3G22410	AT3G22410.1	4218
3	10469087	10469483	397	*	peak_1246	1000	-1	17.4717	-1	138	2.29302	2.74232	Promoter	3	10470392	10471523	1132	1	AT3G28140	AT3G28140.1	-909
3	10766385	10767320	936	*	peak_1247	1000	-1	17.4717	-1	485	2.08901	2.53708	Distal Intergenic	3	10759559	10762177	2619	1	AT3G28700	AT3G28700.3	6826
3	11626369	11627433	1065	*	peak_1248	1000	-1	17.4717	-1	362	2.19251	2.64453	Distal Intergenic	3	11612357	11612686	330	2	AT3G29785	AT3G29785.1	-13683
3	15402912	15403766	855	*	peak_1249	1000	-1	17.4717	-1	333	2.11443	2.56608	Promoter	3	15402321	15402899	579	2	AT3G43505	AT3G43505.1	-13
3	15802899	15803212	314	*	peak_1250	998	-1	17.4717	-1	140	1.95375	2.40432	Downstream (<=300bp)	3	15801372	15802855	1484	1	AT3G44020	AT3G44020.1	1527
3	16169431	16170024	594	*	peak_1251	1000	-1	17.4717	-1	371	2.05162	2.50229	Promoter	3	16164935	16169304	4370	2	AT3G44600	AT3G44600.1	-127
3	18557316	18557759	444	*	peak_1252	940	-1	17.4717	-1	213	1.81906	2.26483	Promoter	3	18553941	18557460	3520	2	AT3G50050	AT3G50050.1	0
3	19644444	19644756	313	*	peak_1253	952	-1	17.4717	-1	151	1.84889	2.29297	Promoter	3	19644660	19644923	264	2	AT3G08310	AT3G08310.1	167
3	20304294	20304690	397	*	peak_1254	936	-1	17.4717	-1	241	1.80503	2.25422	3' UTR	3	20301759	20304309	2551	1	AT3G54820	AT3G54820.1	2535
3	21616912	21617539	628	*	peak_1255	1000	-1	17.4717	-1	279	2.19034	2.63954	Promoter	3	21613683	21616183	2501	2	AT3G58430	AT3G58430.1	-729
3	22175315	22175704	390	*	peak_1256	908	-1	17.4717	-1	153	1.7448	2.18772	Promoter	3	22173861	22175264	1404	2	AT3G09335	AT3G09335.1	-51
3	23072259	23072744	486	*	peak_1257	958	-1	17.4717	-1	243	1.86637	2.30871	Promoter	3	23071080	23071766	687	2	AT3G62350	AT3G62350.1	-493
4	3252	3592	341	*	peak_1258	1000	-1	17.4717	-1	165	2.07494	2.52415	Intron (AT4G00020.2/AT4G00020, intron 21 of 21)	4	1180	1536	357	2	AT4G00005	AT4G00005.1	-1716
4	1010245	1011373	1129	*	peak_1259	963	-1	17.4717	-1	362	1.87606	2.31934	Intron (AT4G02300.1/AT4G02300, intron 2 of 2)	4	1009301	1013036	3736	2	AT4G02300	AT4G02300.1	1663
4	1029809	1030633	825	*	peak_1260	961	-1	17.4717	-1	228	1.87284	2.31506	Promoter	4	1030935	1031328	394	1	AT4G04115	AT4G04115.1	-302
4	1095219	1097371	2153	*	peak_1261	977	-1	17.4717	-1	717	1.91342	2.35518	Promoter	4	1097532	1097645	114	2	AT4G02489	AT4G02489.1	274
4	1748820	1749191	372	*	peak_1262	1000	-1	17.4717	-1	176	1.97729	2.4221	Distal Intergenic	4	1756584	1757097	514	1	AT4G03811	AT4G03811.1	-7393
4	2448762	2449494	733	*	peak_1263	1000	-1	17.4717	-1	493	1.99188	2.43518	Promoter	4	2449434	2451651	2218	1	AT4G04840	AT4G04840.1	0
4	2723108	2724432	1325	*	peak_1264	918	-1	17.4717	-1	457	1.76672	2.21269	Promoter	4	2720493	2723126	2634	2	AT4G05330	AT4G05330.2	0
4	5345054	5345791	738	*	peak_1265	1000	-1	17.4717	-1	416	2.00086	2.44206	Distal Intergenic	4	5338863	5341209	2347	2	AT4G08410	AT4G08410.1	-3845
4	6063168	6063726	559	*	peak_1266	1000	-1	17.4717	-1	291	2.14579	2.59455	Distal Intergenic	4	6061648	6062128	481	1	AT4G09585	AT4G09585.1	1520
4	6064164	6064552	389	*	peak_1267	969	-1	17.4717	-1	231	1.8898	2.33517	Distal Intergenic	4	6066128	6066763	636	1	AT4G09590	AT4G09590.1	-1576
4	7943910	7944568	659	*	peak_1268	1000	-1	17.4717	-1	506	2.14705	2.59689	Promoter	4	7938967	7942943	3977	2	AT4G13650	AT4G13650.1	-967
4	9726974	9727303	330	*	peak_1269	1000	-1	17.4717	-1	176	2.0878	2.53563	Promoter	4	9724710	9726834	2125	2	AT4G17430	AT4G17430.1	-140
4	10933131	10933726	596	*	peak_1270	1000	-1	17.4717	-1	172	2.24629	2.71112	Promoter	4	10931335	10934225	2891	2	AT4G20240	AT4G20240.1	499
5	5709276	5709761	486	*	peak_1271	901	-1	17.4717	-1	305	1.73151	2.17081	Distal Intergenic	5	5710910	5715075	4166	1	AT5G17330	AT5G17330.1	-1149
5	8578260	8578818	559	*	peak_1272	931	-1	17.4717	-1	228	1.79648	2.24371	Distal Intergenic	5	8580763	8581113	351	1	AT5G03845	AT5G03845.1	-1945
5	8728716	8729110	395	*	peak_1273	989	-1	17.4717	-1	177	1.93942	2.38391	Distal Intergenic	5	8726738	8727075	338	2	AT5G03935	AT5G03935.1	-1641
5	8826096	8827154	1059	*	peak_1274	952	-1	17.4717	-1	464	1.84903	2.29349	Distal Intergenic	5	8823176	8824639	1464	1	AT5G25400	AT5G25400.1	2920
5	11554809	11555576	768	*	peak_1275	957	-1	17.4717	-1	650	1.86458	2.30607	Distal Intergenic	5	11550429	11551302	874	1	AT5G30360	AT5G30360.1	4380
5	13312941	13313530	590	*	peak_1276	896	-1	17.4717	-1	390	1.71604	2.15854	Distal Intergenic	5	13311036	13311854	819	2	AT5G35050	AT5G35050.1	-1087
5	14246884	14247681	798	*	peak_1277	1000	-1	17.4717	-1	171	2.00587	2.44965	Promoter	5	14244106	14246296	2191	2	AT5G36200	AT5G36200.1	-588
5	15812134	15812676	543	*	peak_1278	1000	-1	17.4717	-1	289	2.09505	2.54514	Distal Intergenic	5	15809955	15810693	739	2	AT5G39493	AT5G39493.1	-1441
5	16118330	16118774	445	*	peak_1279	990	-1	17.4717	-1	236	1.94167	2.38567	Promoter	5	16119247	16119258	12	1	AT5G40315	AT5G40315.1	-473
5	16733044	16733640	597	*	peak_1280	1000	-1	17.4717	-1	416	2.20827	2.6661	Promoter	5	16733663	16736093	2431	1	AT5G41800	AT5G41800.1	-23
5	17232326	17233757	1432	*	peak_1281	893	-1	17.4717	-1	404	1.70786	2.15244	Promoter	5	17231842	17232324	483	2	AT5G42955	AT5G42955.1	-2
5	17991565	17991964	400	*	peak_1282	1000	-1	17.4717	-1	256	2.12609	2.5729	3' UTR	5	17989793	17991717	1925	1	AT5G44600	AT5G44600.1	1772
5	18080902	18081393	492	*	peak_1283	988	-1	17.4717	-1	215	1.93679	2.37982	Promoter	5	18075562	18080160	4599	2	AT5G44790	AT5G44790.1	-742
5	20279105	20280065	961	*	peak_1284	938	-1	17.4717	-1	206	1.81155	2.25976	Distal Intergenic	5	20282111	20288084	5974	1	AT5G49880	AT5G49880.1	-2046
5	21193255	21193809	555	*	peak_1285	939	-1	17.4717	-1	243	1.81677	2.26281	Promoter	5	21192097	21194086	1990	2	AT5G52155	AT5G52155.1	277
5	21303693	21304397	705	*	peak_1286	951	-1	17.4717	-1	400	1.84716	2.29141	Distal Intergenic	5	21301525	21302829	1305	1	AT5G52500	AT5G52500.1	2168
5	21712809	21713343	535	*	peak_1287	1000	-1	17.4717	-1	261	2.00611	2.45028	Promoter	5	21713245	21717878	4634	1	AT5G53480	AT5G53480.1	0
5	22675384	22676492	1109	*	peak_1288	947	-1	17.4717	-1	802	1.83932	2.28215	Distal Intergenic	5	22677338	22680152	2815	2	AT5G56000	AT5G56000.1	3660
1	255354	255835	482	*	peak_1289	931	-1	17.3457	-1	239	1.79405	2.24223	Promoter	1	255022	255384	363	1	AT1G04033	AT1G04033.1	332
1	976620	977199	580	*	peak_1290	957	-1	17.3457	-1	133	1.86337	2.30554	Promoter	1	975880	977761	1882	2	AT1G03850	AT1G03850.1	562
1	3851136	3851867	732	*	peak_1291	960	-1	17.3457	-1	433	1.87128	2.31293	Distal Intergenic	1	3853184	3855507	2324	1	AT1G11450	AT1G11450.3	-1317
1	4169820	4170146	327	*	peak_1292	1000	-1	17.3457	-1	144	2.30315	2.75469	Promoter	1	4168884	4169086	203	2	AT1G04937	AT1G04937.1	-734
1	5187222	5187593	372	*	peak_1293	999	-1	17.3457	-1	239	1.9603	2.4074	Promoter	1	5187549	5189673	2125	1	AT1G15080	AT1G15080.1	0
1	6449878	6450414	537	*	peak_1294	949	-1	17.3457	-1	235	1.84369	2.28573	Promoter	1	6450585	6453263	2679	1	AT1G18710	AT1G18710.1	-171
1	6759116	6759655	540	*	peak_1295	991	-1	17.3457	-1	243	1.94356	2.38862	Promoter	1	6759859	6762847	2989	1	AT1G19520	AT1G19520.1	-204
1	10382621	10383351	731	*	peak_1296	1000	-1	17.3457	-1	505	1.97696	2.42025	Promoter	1	10379020	10382153	3134	2	AT1G29690	AT1G29690.1	-468
1	10527249	10528576	1328	*	peak_1297	1000	-1	17.3457	-1	1014	2.04474	2.49465	Distal Intergenic	1	10537457	10540044	2588	1	AT1G30040	AT1G30040.1	-8881
1	12263856	12264140	285	*	peak_1298	980	-1	17.3457	-1	162	1.91725	2.36082	Promoter	1	12264942	12266920	1979	1	AT1G33810	AT1G33810.1	-802
1	12425700	12426680	981	*	peak_1299	1000	-1	17.3457	-1	494	2.1784	2.63043	Promoter	1	12426700	12429714	3015	1	AT1G34120	AT1G34120.1	-20
1	16160500	16161443	944	*	peak_1300	996	-1	17.3457	-1	507	1.9494	2.39942	Distal Intergenic	1	16155403	16157854	2452	1	AT1G43020	AT1G43020.2	5097
1	16412744	16413388	645	*	peak_1301	983	-1	17.3457	-1	384	1.92539	2.36882	Promoter	1	16410372	16412736	2365	2	AT1G43580	AT1G43580.1	-8
1	19028017	19028771	755	*	peak_1302	993	-1	17.3457	-1	438	1.94681	2.39337	Distal Intergenic	1	19026915	19027000	86	2	AT1G07727	at1g07727	-1017
1	19771486	19771944	459	*	peak_1303	924	-1	17.3457	-1	220	1.7803	2.22754	Promoter	1	19771916	19775785	3870	1	AT1G53050	AT1G53050.1	0
1	19870218	19871163	946	*	peak_1304	985	-1	17.3457	-1	313	1.92935	2.37401	Promoter	1	19871116	19873727	2612	1	AT1G53290	AT1G53290.1	0
1	19901620	19902358	739	*	peak_1305	885	-1	17.3457	-1	560	1.68338	2.13296	Promoter	1	19902474	19903808	1335	1	AT1G53345	AT1G53345.1	-116
1	20153960	20154344	385	*	peak_1306	907	-1	17.3457	-1	148	1.74376	2.18457	3' UTR	1	20154154	20156520	2367	2	AT1G54000	AT1G54000.1	2176
1	21042160	21043022	863	*	peak_1307	956	-1	17.3457	-1	492	1.8631	2.3045	Promoter	1	21042951	21044998	2048	1	AT1G56220	AT1G56220.4	0
1	21060753	21061091	339	*	peak_1308	973	-1	17.3457	-1	170	1.90157	2.34349	Promoter	1	21060492	21060729	238	1	AT1G08127	AT1G08127.1	261
1	21252214	21252498	285	*	peak_1309	984	-1	17.3457	-1	131	1.92781	2.37054	Promoter	1	21250248	21251488	1241	2	AT1G56680	AT1G56680.2	-726
1	21335340	21336539	1200	*	peak_1310	937	-1	17.3457	-1	524	1.80897	2.25674	Promoter	1	21330477	21334790	4314	2	AT1G57600	AT1G57600.3	-550
1	21995447	21996396	950	*	peak_1311	1000	-1	17.3457	-1	481	2.07473	2.52272	Intron (AT1G59780.2/AT1G59780, intron 3 of 4)	1	21993581	21997691	4111	2	AT1G59780	AT1G59780.1	1295
1	29231750	29232309	560	*	peak_1312	910	-1	17.3457	-1	159	1.75025	2.19363	Promoter	1	29229990	29231727	1738	2	AT1G77750	AT1G77750.1	-23
2	361007	361606	600	*	peak_1313	949	-1	17.3457	-1	196	1.84475	2.28727	Promoter	2	357353	360924	3572	2	AT2G01820	AT2G01820.1	-83
2	636867	637733	867	*	peak_1314	905	-1	17.3457	-1	452	1.73989	2.18099	Promoter	2	638012	639305	1294	1	AT2G02440	AT2G02440.1	-279
2	1087114	1088756	1643	*	peak_1315	1000	-1	17.3457	-1	561	2.02927	2.47568	Distal Intergenic	2	1085560	1085988	429	2	AT2G03570	AT2G03570.1	-1126
2	1111650	1112193	544	*	peak_1316	979	-1	17.3457	-1	313	1.91644	2.35912	Distal Intergenic	2	1113984	1114055	72	2	AT2G03660	AT2G03660.1	1862
2	1294766	1295477	712	*	peak_1317	889	-1	17.3457	-1	474	1.69703	2.14205	Distal Intergenic	2	1297046	1297550	505	1	AT2G04034	AT2G04034.1	-1569
2	2460175	2460823	649	*	peak_1318	999	-1	17.3457	-1	164	1.96052	2.40801	Downstream (<=300bp)	2	2457573	2459940	2368	1	AT2G06255	AT2G06255.1	2602
2	2513381	2513955	575	*	peak_1319	997	-1	17.3457	-1	163	1.95214	2.40186	Distal Intergenic	2	2529780	2530255	476	2	AT2G06265	AT2G06265.1	16300
2	4794965	4796058	1094	*	peak_1320	948	-1	17.3457	-1	710	1.84101	2.28369	Distal Intergenic	2	4792134	4792635	502	1	AT2G05625	AT2G05625.1	2831
2	4966204	4966525	322	*	peak_1321	914	-1	17.3457	-1	144	1.75906	2.2033	Distal Intergenic	2	4963770	4964218	449	2	AT2G05685	AT2G05685.1	-1986
2	6626517	6627995	1479	*	peak_1322	944	-1	17.3457	-1	1153	1.82863	2.27446	Distal Intergenic	2	6630528	6634008	3481	1	AT2G15260	AT2G15260.1	-2533
2	6855782	6856499	718	*	peak_1323	876	-1	17.3457	-1	238	1.66225	2.11119	Distal Intergenic	2	6856746	6857735	990	2	AT2G15740	AT2G15740.1	1236
2	7285300	7285724	425	*	peak_1324	1000	-1	17.3457	-1	198	2.17753	2.62797	Promoter	2	7283928	7285308	1381	2	AT2G16790	AT2G16790.3	0
2	8708160	8708478	319	*	peak_1325	904	-1	17.3457	-1	183	1.73617	2.17786	Distal Intergenic	2	8704035	8707009	2975	2	AT2G20180	AT2G20180.3	-1151
2	9369559	9370269	711	*	peak_1326	953	-1	17.3457	-1	286	1.85231	2.29558	Promoter	2	9363109	9369461	6353	2	AT2G22010	AT2G22010.2	-98
2	9418980	9419537	558	*	peak_1327	903	-1	17.3457	-1	211	1.73483	2.17565	Promoter	2	9414557	9418711	4155	2	AT2G22140	AT2G22140.2	-269
2	10768963	10769762	800	*	peak_1328	1000	-1	17.3457	-1	193	1.96615	2.41168	Promoter	2	10769877	10770485	609	1	AT2G25295	AT2G25295.1	-115
2	11141187	11141617	431	*	peak_1329	873	-1	17.3457	-1	248	1.65451	2.10409	Promoter	2	11140821	11143360	2540	1	AT2G26170	AT2G26170.2	366
2	11206460	11207479	1020	*	peak_1330	1000	-1	17.3457	-1	537	2.02955	2.47635	Promoter	2	11205389	11206287	899	2	AT2G26320	AT2G26320.1	-173
2	11955130	11955875	746	*	peak_1331	967	-1	17.3457	-1	544	1.88407	2.3302	Promoter	2	11955873	11959994	4122	1	AT2G28070	AT2G28070.1	0
2	12724683	12725140	458	*	peak_1332	1000	-1	17.3457	-1	153	2.24194	2.70543	Promoter	2	12722939	12724602	1664	2	AT2G29800	AT2G29800.1	-81
2	15174270	15174687	418	*	peak_1333	932	-1	17.3457	-1	152	1.79718	2.2447	Promoter	2	15173652	15174216	565	2	AT2G36180	AT2G36180.1	-54
2	19323224	19323947	724	*	peak_1334	932	-1	17.3457	-1	313	1.79813	2.24619	Promoter	2	19320824	19322507	1684	2	AT2G47020	AT2G47020.2	-717
3	852694	853083	390	*	peak_1335	999	-1	17.3457	-1	147	1.95707	2.40678	Promoter	3	850108	851741	1634	2	AT3G03550	AT3G03550.1	-953
3	3664738	3665048	311	*	peak_1336	1000	-1	17.3457	-1	118	2.04759	2.49673	Promoter	3	3663544	3663986	443	2	AT3G11591	AT3G11591.1	-752
3	6977947	6978258	312	*	peak_1337	1000	-1	17.3457	-1	145	2.0222	2.46841	Promoter	3	6977472	6977911	440	1	AT3G03935	AT3G03935.1	475
3	7920892	7921698	807	*	peak_1338	1000	-1	17.3457	-1	368	2.06674	2.51496	Distal Intergenic	3	7926728	7931351	4624	1	AT3G22400	AT3G22400.1	-5030
3	8512039	8512792	754	*	peak_1339	871	-1	17.3457	-1	628	1.64917	2.09828	Promoter	3	8511333	8511982	650	2	AT3G04585	AT3G04585.1	-57
3	9478871	9479205	335	*	peak_1340	895	-1	17.3457	-1	132	1.7142	2.1568	Distal Intergenic	3	9480746	9482962	2217	1	AT3G25900	AT3G25900.1	-1541
3	9563293	9564029	737	*	peak_1341	951	-1	17.3457	-1	539	1.84682	2.29037	Promoter	3	9559594	9563322	3729	2	AT3G26140	AT3G26140.3	0
3	10271325	10271822	498	*	peak_1342	1000	-1	17.3457	-1	280	2.1283	2.57745	Promoter	3	10271876	10273621	1746	1	AT3G27720	AT3G27720.1	-54
3	10780803	10781158	356	*	peak_1343	1000	-1	17.3457	-1	176	2.20563	2.66346	Promoter	3	10782095	10784581	2487	1	AT3G28720	AT3G28720.2	-937
3	11314560	11315257	698	*	peak_1344	981	-1	17.3457	-1	339	1.91907	2.36309	Distal Intergenic	3	11311266	11312823	1558	1	AT3G29430	AT3G29430.1	3294
3	13128266	13129091	826	*	peak_1345	1000	-1	17.3457	-1	488	2.08109	2.5306	Promoter	3	13127479	13128165	687	1	AT3G32130	AT3G32130.1	787
3	16579286	16579802	517	*	peak_1346	1000	-1	17.3457	-1	216	2.03619	2.48439	Promoter	3	16578384	16578734	351	1	AT3G45245	AT3G45245.1	902
3	16910807	16911469	663	*	peak_1347	916	-1	17.3457	-1	136	1.76097	2.20657	Promoter	3	16909217	16910845	1629	2	AT3G46010	AT3G46010.1	0
3	17437635	17438026	392	*	peak_1348	1000	-1	17.3457	-1	130	1.96375	2.41046	3' UTR	3	17437884	17440176	2293	2	AT3G47340	AT3G47340.4	2150
3	17515680	17516082	403	*	peak_1349	929	-1	17.3457	-1	130	1.79064	2.23779	Distal Intergenic	3	17512816	17515155	2340	1	AT3G47520	AT3G47520.1	2864
3	21801980	21802291	312	*	peak_1350	982	-1	17.3457	-1	151	1.92325	2.3671	Downstream (<=300bp)	3	21799276	21801743	2468	1	AT3G59000	AT3G59000.2	2704
4	558407	559152	746	*	peak_1351	877	-1	17.3457	-1	136	1.6643	2.11371	Promoter	4	560146	562438	2293	1	AT4G01350	AT4G01350.1	-994
4	1564141	1565070	930	*	peak_1352	977	-1	17.3457	-1	120	1.91044	2.35294	Promoter	4	1562203	1564204	2002	2	AT4G03520	AT4G03520.1	0
4	4074937	4075486	550	*	peak_1353	989	-1	17.3457	-1	188	1.93883	2.38273	Promoter	4	4073717	4074735	1019	2	AT4G06746	AT4G06746.1	-202
4	5112749	5113639	891	*	peak_1354	907	-1	17.3457	-1	425	1.74405	2.18501	Distal Intergenic	4	5122215	5122841	627	2	AT4G05355	AT4G05355.1	9202
4	5381942	5383647	1706	*	peak_1355	1000	-1	17.3457	-1	1024	2.03756	2.48507	Distal Intergenic	4	5377118	5380882	3765	2	AT4G08460	AT4G08460.1	-1060
4	5630367	5631067	701	*	peak_1356	967	-1	17.3457	-1	492	1.88454	2.33075	Promoter	4	5631298	5633779	2482	1	AT4G08840	AT4G08840.1	-231
4	6141770	6142296	527	*	peak_1357	946	-1	17.3457	-1	340	1.83328	2.27857	Distal Intergenic	4	6139717	6139851	135	1	AT4G09731	AT4G09731.1	2053
4	6255806	6256143	338	*	peak_1358	999	-1	17.3457	-1	186	1.95654	2.40617	Promoter	4	6254210	6255550	1341	2	AT4G09984	AT4G09984.1	-256
4	8782500	8783401	902	*	peak_1359	909	-1	17.3457	-1	251	1.7482	2.19044	Distal Intergenic	4	8773786	8779685	5900	2	AT4G15370	AT4G15370.2	-2815
4	10157088	10157453	366	*	peak_1360	1000	-1	17.3457	-1	219	2.19173	2.64119	Promoter	4	10157807	10159748	1942	1	AT4G18380	AT4G18380.1	-354
4	11706266	11706540	275	*	peak_1361	1000	-1	17.3457	-1	125	2.36873	2.82958	Promoter	4	11704003	11706042	2040	2	AT4G22090	AT4G22090.1	-224
4	11833335	11833987	653	*	peak_1362	967	-1	17.3457	-1	179	1.88337	2.3291	Distal Intergenic	4	11831024	11832268	1245	1	AT4G22440	AT4G22440.1	2311
4	11922048	11922463	416	*	peak_1363	886	-1	17.3457	-1	188	1.68579	2.13513	3' UTR	4	11922340	11924230	1891	2	AT4G22680	AT4G22680.1	1767
4	12094589	12094972	384	*	peak_1364	945	-1	17.3457	-1	148	1.83145	2.27703	Promoter	4	12095494	12098888	3395	1	AT4G23080	AT4G23080.1	-522
4	12124961	12125368	408	*	peak_1365	952	-1	17.3457	-1	251	1.84981	2.29401	Promoter	4	12125664	12128490	2827	1	AT4G23150	AT4G23150.1	-296
4	12332129	12332472	344	*	peak_1366	997	-1	17.3457	-1	168	1.95244	2.40248	Promoter	4	12327683	12331876	4194	2	AT4G23660	AT4G23660.4	-253
4	18514400	18515105	706	*	peak_1367	903	-1	17.3457	-1	224	1.7346	2.1752	Promoter	4	18511521	18514382	2862	2	AT4G39910	AT4G39910.1	-18
5	388171	388501	331	*	peak_1368	1000	-1	17.3457	-1	199	2.04843	2.4995	Promoter	5	385878	388231	2354	2	AT5G02020	AT5G02020.1	0
5	1486058	1487085	1028	*	peak_1369	1000	-1	17.3457	-1	201	2.04237	2.49258	Promoter	5	1484177	1486065	1889	2	AT5G05030	AT5G05030.1	0
5	2369750	2370042	293	*	peak_1370	1000	-1	17.3457	-1	140	2.05322	2.5051	Promoter	5	2370133	2371326	1194	1	AT5G07490	AT5G07490.1	-91
5	4213663	4214086	424	*	peak_1371	1000	-1	17.3457	-1	146	2.0197	2.46514	Promoter	5	4213955	4216908	2954	1	AT5G13210	AT5G13210.1	0
5	6450403	6450803	401	*	peak_1372	1000	-1	17.3457	-1	162	2.10917	2.56077	Promoter	5	6449704	6450258	555	2	AT5G19175	AT5G19175.1	-145
5	6469166	6469885	720	*	peak_1373	1000	-1	17.3457	-1	394	2.15124	2.59847	Promoter	5	6470072	6471636	1565	1	AT5G19240	AT5G19240.1	-187
5	7250644	7251158	515	*	peak_1374	937	-1	17.3457	-1	316	1.81072	2.25774	Promoter	5	7249014	7250770	1757	2	AT5G21940	AT5G21940.1	0
5	7416029	7416306	278	*	peak_1375	964	-1	17.3457	-1	148	1.87973	2.32204	Distal Intergenic	5	7418095	7419335	1241	2	AT5G22390	AT5G22390.1	3029
5	7649985	7650283	299	*	peak_1376	1000	-1	17.3457	-1	160	2.21978	2.68225	Promoter	5	7650582	7651851	1270	1	AT5G22875	AT5G22875.2	-299
5	8376738	8377468	731	*	peak_1377	925	-1	17.3457	-1	181	1.78245	2.22947	Distal Intergenic	5	8378759	8383401	4643	1	AT5G24530	AT5G24530.1	-1291
5	8819434	8819912	479	*	peak_1378	1000	-1	17.3457	-1	189	2.2097	2.66875	Promoter	5	8820458	8822062	1605	1	AT5G25390	AT5G25390.2	-546
5	9223883	9224773	891	*	peak_1379	1000	-1	17.3457	-1	634	1.99261	2.4358	Distal Intergenic	5	9226079	9228026	1948	1	AT5G26290	AT5G26290.1	-1306
5	9835140	9835441	302	*	peak_1380	1000	-1	17.3457	-1	163	1.9902	2.43393	Promoter	5	9835884	9837428	1545	1	AT5G27770	AT5G27770.1	-443
5	10057658	10058274	617	*	peak_1381	941	-1	17.3457	-1	349	1.82292	2.26786	Distal Intergenic	5	10056423	10057202	780	1	AT5G04625	AT5G04625.1	1235
5	10427082	10427439	358	*	peak_1382	1000	-1	17.3457	-1	143	2.05174	2.50299	Promoter	5	10427595	10427931	337	1	AT5G04755	AT5G04755.1	-156
5	12960614	12961587	974	*	peak_1383	922	-1	17.3457	-1	465	1.77352	2.2208	Distal Intergenic	5	12961682	12963892	2211	2	AT5G34780	AT5G34780.1	2305
5	13222506	13223103	598	*	peak_1384	934	-1	17.3457	-1	301	1.80138	2.25019	Promoter	5	13223069	13223493	425	1	AT5G34905	AT5G34905.1	0
5	13591466	13592182	717	*	peak_1385	1000	-1	17.3457	-1	299	2.06743	2.51566	Promoter	5	13592197	13593149	953	1	AT5G35375	AT5G35375.1	-15
5	13829139	13830166	1028	*	peak_1386	914	-1	17.3457	-1	574	1.75823	2.20237	Promoter	5	13830429	13833507	3079	1	AT5G35630	AT5G35630.1	-263
5	14003416	14003741	326	*	peak_1387	1000	-1	17.3457	-1	173	2.17608	2.62633	Distal Intergenic	5	14000313	14001416	1104	2	AT5G35830	AT5G35830.1	-2000
5	14213663	14214819	1157	*	peak_1388	1000	-1	17.3457	-1	719	2.02265	2.46907	Promoter	5	14212174	14213293	1120	2	AT5G36140	AT5G36140.1	-370
5	15006240	15006617	378	*	peak_1389	1000	-1	17.3457	-1	202	2.08772	2.53491	Promoter	5	15004466	15006267	1802	2	AT5G37780	AT5G37780.1	0
5	15461767	15462606	840	*	peak_1390	890	-1	17.3457	-1	663	1.70032	2.1455	Promoter	5	15460691	15461459	769	2	AT5G38610	AT5G38610.1	-308
5	15483248	15484824	1577	*	peak_1391	1000	-1	17.3457	-1	729	2.00435	2.44837	Promoter	5	15478701	15483250	4550	2	AT5G38690	AT5G38690.1	0
5	17884015	17884319	305	*	peak_1392	874	-1	17.3457	-1	107	1.65672	2.10576	Promoter	5	17882079	17885012	2934	2	AT5G44390	AT5G44390.1	693
5	19494922	19495262	341	*	peak_1393	925	-1	17.3457	-1	118	1.78111	2.22802	Distal Intergenic	5	19489327	19492744	3418	2	AT5G48100	AT5G48100.1	-2178
5	22085330	22085953	624	*	peak_1394	1000	-1	17.3457	-1	469	2.03578	2.48304	Promoter	5	22085998	22088094	2097	1	AT5G54390	AT5G54390.1	-45
5	24610589	24610961	373	*	peak_1395	1000	-1	17.3457	-1	192	2.01827	2.46188	Promoter	5	24611032	24612564	1533	1	AT5G61170	AT5G61170.1	-71
5	26880351	26881063	713	*	peak_1396	1000	-1	17.3457	-1	224	2.04886	2.5002	Promoter	5	26877272	26879639	2368	2	AT5G67370	AT5G67370.1	-712
2	10065265	10065571	307	*	peak_1397	897	-1	17.3074	-1	158	1.71875	2.1616	Promoter	2	10066117	10067737	1621	1	AT2G23680	AT2G23680.1	-546
4	3774373	3774910	538	*	peak_1398	959	-1	17.2871	-1	294	1.87023	2.31134	Distal Intergenic	4	3764241	3766671	2431	2	AT4G06634	AT4G06634.2	-7702
5	13544435	13545133	699	*	peak_1399	872	-1	17.2871	-1	121	1.65181	2.10118	Distal Intergenic	5	13549136	13550124	989	2	AT5G35338	AT5G35338.2	4991
1	9564083	9564498	416	*	peak_1400	901	-1	16.9442	-1	176	1.73023	2.16993	Promoter	1	9562487	9564031	1545	2	AT1G27530	AT1G27530.1	-52
1	2886764	2887310	547	*	peak_1401	1000	-1	16.8103	-1	298	2.12053	2.57064	Promoter	1	2887245	2887706	462	1	AT1G08985	AT1G08985.1	0
1	3262092	3262381	290	*	peak_1402	866	-1	16.8103	-1	129	1.63647	2.08754	Promoter	1	3256224	3261741	5518	2	AT1G09980	AT1G09980.1	-351
1	5637065	5637966	902	*	peak_1403	974	-1	16.8103	-1	390	1.9051	2.34681	Promoter	1	5638779	5640202	1424	1	AT1G16500	AT1G16500.1	-813
1	8471443	8472941	1499	*	peak_1404	943	-1	16.8103	-1	954	1.82698	2.27141	Promoter	1	8469655	8471417	1763	2	AT1G23950	AT1G23950.4	-26
1	8620658	8621840	1183	*	peak_1405	1000	-1	16.8103	-1	269	2.07515	2.52486	Promoter	1	8614363	8620664	6302	2	AT1G24300	AT1G24300.1	0
1	9462957	9463352	396	*	peak_1406	978	-1	16.8103	-1	229	1.91486	2.35743	Promoter	1	9462398	9462809	412	2	AT1G06057	AT1G06057.1	-148
1	10623620	10624037	418	*	peak_1407	944	-1	16.8103	-1	149	1.82954	2.27549	Promoter	1	10625000	10627135	2136	1	AT1G30200	AT1G30200.1	-963
1	12009522	12009982	461	*	peak_1408	987	-1	16.8103	-1	306	1.93404	2.37865	Promoter	1	12010879	12012547	1669	1	AT1G33120	AT1G33120.1	-897
1	12020488	12021153	666	*	peak_1409	856	-1	16.8103	-1	500	1.61254	2.06354	Distal Intergenic	1	12023225	12024783	1559	1	AT1G33140	AT1G33140.1	-2072
1	12735579	12736104	526	*	peak_1410	1000	-1	16.8103	-1	366	2.08448	2.53204	3' UTR	1	12736000	12738196	2197	2	AT1G34750	AT1G34750.1	2092
1	12898778	12899215	438	*	peak_1411	871	-1	16.8103	-1	113	1.64837	2.09787	Distal Intergenic	1	12896582	12897675	1094	2	AT1G35210	AT1G35210.1	-1103
1	13070382	13070713	332	*	peak_1412	843	-1	16.8103	-1	120	1.58072	2.03101	Promoter	1	13071165	13074984	3820	1	AT1G35510	AT1G35510.1	-452
1	13280576	13281101	526	*	peak_1413	856	-1	16.8103	-1	183	1.61245	2.06315	Promoter	1	13277259	13280387	3129	2	AT1G35780	AT1G35780.1	-189
1	13437289	13437954	666	*	peak_1414	903	-1	16.8103	-1	525	1.73578	2.17653	Promoter	1	13436586	13436828	243	1	AT1G36030	AT1G36030.1	703
1	13456416	13457014	599	*	peak_1415	1000	-1	16.8103	-1	435	2.00323	2.44647	Promoter	1	13454496	13456336	1841	2	AT1G36060	AT1G36060.1	-80
1	16182535	16183045	511	*	peak_1416	948	-1	16.8103	-1	334	1.8434	2.28522	Promoter	1	16184038	16184776	739	1	AT1G43040	AT1G43040.2	-993
1	17210060	17210435	376	*	peak_1417	1000	-1	16.8103	-1	186	2.02134	2.46644	Distal Intergenic	1	17199314	17200841	1528	1	AT1G45976	AT1G45976.1	10746
1	17230076	17230454	379	*	peak_1418	870	-1	16.8103	-1	173	1.64538	2.0958	Promoter	1	17230411	17230653	243	2	AT1G46336	AT1G46336.1	199
1	17822943	17823632	690	*	peak_1419	918	-1	16.8103	-1	409	1.76616	2.21175	Distal Intergenic	1	17825685	17825857	173	1	AT1G48267	at1g48267	-2053
1	19125052	19125566	515	*	peak_1420	995	-1	16.8103	-1	374	1.94851	2.3982	Promoter	1	19122161	19125375	3215	2	AT1G51570	AT1G51570.1	0
1	19747317	19747663	347	*	peak_1421	911	-1	16.8103	-1	173	1.75061	2.19455	Promoter	1	19744948	19747287	2340	2	AT1G53000	AT1G53000.1	-30
1	20340088	20340611	524	*	peak_1422	858	-1	16.8103	-1	252	1.61397	2.06634	Promoter	1	20336203	20339769	3567	2	AT1G54450	AT1G54450.1	-319
1	21957190	21957580	391	*	peak_1423	930	-1	16.8103	-1	195	1.79259	2.24074	Distal Intergenic	1	21952597	21953480	884	2	AT1G59730	AT1G59730.1	-3710
1	22749301	22749855	555	*	peak_1424	1000	-1	16.8103	-1	396	2.08908	2.53853	Promoter	1	22746362	22749264	2903	2	AT1G61640	AT1G61640.1	-37
1	22806600	22807096	497	*	peak_1425	921	-1	16.8103	-1	318	1.77252	2.21841	Promoter	1	22804427	22806351	1925	2	AT1G61750	AT1G61750.1	-249
1	23191481	23192121	641	*	peak_1426	894	-1	16.8103	-1	446	1.71109	2.15505	Promoter	1	23192146	23195077	2932	1	AT1G62640	AT1G62640.2	-25
1	24467548	24468263	716	*	peak_1427	924	-1	16.8103	-1	162	1.78	2.22609	Promoter	1	24468770	24471391	2622	1	AT1G65790	AT1G65790.2	-507
1	28332658	28334101	1444	*	peak_1428	1000	-1	16.8103	-1	767	2.19012	2.63871	Distal Intergenic	1	28335502	28336990	1489	1	AT1G75490	AT1G75490.1	-1401
2	257493	258190	698	*	peak_1429	889	-1	16.8103	-1	250	1.69694	2.14162	Promoter	2	255247	257568	2322	2	AT2G01570	AT2G01570.1	0
2	501934	503112	1179	*	peak_1430	883	-1	16.8103	-1	370	1.67749	2.12821	Distal Intergenic	2	505375	509465	4091	1	AT2G02070	AT2G02070.1	-2263
2	545232	546477	1246	*	peak_1431	1000	-1	16.8103	-1	684	2.00613	2.45092	Promoter	2	546596	547156	561	1	AT2G02147	AT2G02147.1	-119
2	602720	603304	585	*	peak_1432	882	-1	16.8103	-1	436	1.67569	2.1252	Distal Intergenic	2	604453	605361	909	1	AT2G02290	AT2G02290.1	-1149
2	743399	744482	1084	*	peak_1433	868	-1	16.8103	-1	559	1.64203	2.09249	Distal Intergenic	2	745674	748166	2493	1	AT2G02680	AT2G02680.2	-1192
2	1368640	1369351	712	*	peak_1434	1000	-1	16.8103	-1	300	1.98771	2.43082	Distal Intergenic	2	1362380	1364788	2409	2	AT2G04090	AT2G04090.1	-3852
2	1567449	1567850	402	*	peak_1435	1000	-1	16.8103	-1	186	2.09005	2.54072	Promoter	2	1568279	1570271	1993	1	AT2G04500	AT2G04500.1	-429
2	1902816	1903202	387	*	peak_1436	852	-1	16.8103	-1	224	1.6031	2.05254	Promoter	2	1899468	1902825	3358	2	AT2G05230	AT2G05230.1	0
2	2129601	2130144	544	*	peak_1437	883	-1	16.8103	-1	374	1.67631	2.12649	Distal Intergenic	2	2120221	2120508	288	2	AT2G04945	AT2G04945.1	-9093
2	3114581	3114980	400	*	peak_1438	907	-1	16.8103	-1	242	1.74431	2.18636	Distal Intergenic	2	3125671	3126173	503	1	AT2G07505	AT2G07505.1	-10691
2	5159445	5160044	600	*	peak_1439	868	-1	16.8103	-1	283	1.64004	2.09125	Distal Intergenic	2	5167042	5169185	2144	2	AT2G12646	AT2G12646.2	9141
2	6891360	6891990	631	*	peak_1440	1000	-1	16.8103	-1	296	2.1703	2.61747	Promoter	2	6888540	6891409	2870	2	AT2G15820	AT2G15820.1	0
2	7586847	7587331	485	*	peak_1441	1000	-1	16.8103	-1	308	2.24748	2.71208	Promoter	2	7584372	7588027	3656	2	AT2G17470	AT2G17470.1	696
2	8731456	8732431	976	*	peak_1442	962	-1	16.8103	-1	223	1.87579	2.3188	Promoter	2	8732793	8732997	205	1	AT2G07285	AT2G07285.1	-362
2	9349413	9350300	888	*	peak_1443	917	-1	16.8103	-1	429	1.76293	2.20892	Promoter	2	9347641	9349178	1538	2	AT2G21930	AT2G21930.1	-235
2	9564855	9565609	755	*	peak_1444	1000	-1	16.8103	-1	406	2.06769	2.51637	Promoter	2	9562774	9564850	2077	2	AT2G22500	AT2G22500.1	-5
2	9803346	9803730	385	*	peak_1445	1000	-1	16.8103	-1	145	1.98892	2.43268	Promoter	2	9803217	9803288	72	2	AT2G23020	AT2G23020.1	-58
2	9939944	9940591	648	*	peak_1446	1000	-1	16.8103	-1	154	1.97052	2.41473	Promoter	2	9940770	9941575	806	2	AT2G23348	AT2G23348.3	984
2	10162087	10163395	1309	*	peak_1447	1000	-1	16.8103	-1	817	2.05151	2.5016	Distal Intergenic	2	10158083	10158323	241	1	AT2G07960	AT2G07960.1	4004
2	10296285	10296580	296	*	peak_1448	1000	-1	16.8103	-1	139	2.12038	2.56988	Exon (AT2G24210.1/AT2G24210, exon 5 of 7)	2	10297846	10298482	637	1	AT2G07975	AT2G07975.1	-1266
2	11066795	11067176	382	*	peak_1449	897	-1	16.8103	-1	199	1.71811	2.16029	Promoter	2	11063301	11066184	2884	2	AT2G25940	AT2G25940.1	-611
2	11296510	11297164	655	*	peak_1450	936	-1	16.8103	-1	420	1.80845	2.25573	Promoter	2	11293702	11295918	2217	2	AT2G26560	AT2G26560.1	-592
2	14008897	14009437	541	*	peak_1451	910	-1	16.8103	-1	387	1.74837	2.1918	Distal Intergenic	2	14010838	14013246	2409	1	AT2G33010	AT2G33010.1	-1401
2	15626933	15627505	573	*	peak_1452	918	-1	16.8103	-1	414	1.76612	2.21127	Promoter	2	15623928	15627032	3105	2	AT2G37210	AT2G37210.1	0
2	15939718	15940096	379	*	peak_1453	1000	-1	16.8103	-1	210	1.99764	2.44018	Distal Intergenic	2	15944583	15947096	2514	1	AT2G38090	AT2G38090.1	-4487
2	16943475	16943841	367	*	peak_1454	849	-1	16.8103	-1	147	1.59662	2.04517	Promoter	2	16943864	16945003	1140	1	AT2G40580	AT2G40580.1	-23
3	2988123	2988783	661	*	peak_1455	935	-1	16.8103	-1	212	1.80422	2.25271	Promoter	3	2986398	2987990	1593	2	AT3G09735	AT3G09735.1	-133
3	5182689	5183073	385	*	peak_1456	915	-1	16.8103	-1	190	1.75927	2.20377	Promoter	3	5183641	5186929	3289	1	AT3G15355	AT3G15355.1	-568
3	6347928	6348528	601	*	peak_1457	1000	-1	16.8103	-1	290	2.09279	2.54293	Distal Intergenic	3	6348628	6350832	2205	2	AT3G18490	AT3G18490.1	2304
3	7642521	7643300	780	*	peak_1458	864	-1	16.8103	-1	227	1.62776	2.08139	Promoter	3	7644265	7646640	2376	1	AT3G21700	AT3G21700.3	-965
3	8297319	8298034	716	*	peak_1459	950	-1	16.8103	-1	402	1.84537	2.2883	Distal Intergenic	3	8295617	8296604	988	1	AT3G23240	AT3G23240.1	1702
3	8574168	8574728	561	*	peak_1460	992	-1	16.8103	-1	113	1.94613	2.39099	Promoter	3	8567572	8574195	6624	2	AT3G23780	AT3G23780.1	0
3	10505166	10505809	644	*	peak_1461	978	-1	16.8103	-1	378	1.91429	2.35686	Promoter	3	10505711	10509265	3555	1	AT3G28180	AT3G28180.1	0
3	11375111	11376324	1214	*	peak_1462	904	-1	16.8103	-1	384	1.7359	2.17742	Distal Intergenic	3	11368423	11369053	631	1	AT3G05735	AT3G05735.1	6688
3	12095884	12096220	337	*	peak_1463	1000	-1	16.8103	-1	202	2.10276	2.55255	Distal Intergenic	3	12104312	12105047	736	1	AT3G30460	AT3G30460.2	-8092
3	15633179	15633432	254	*	peak_1464	1000	-1	16.8103	-1	111	2.13109	2.58206	Distal Intergenic	3	15644009	15645688	1680	1	AT3G43740	AT3G43740.1	-10577
3	16708423	16709000	578	*	peak_1465	905	-1	16.8103	-1	282	1.73977	2.18054	Promoter	3	16706312	16707649	1338	2	AT3G45540	AT3G45540.1	-774
3	17099092	17099768	677	*	peak_1466	882	-1	16.8103	-1	134	1.67603	2.12606	Distal Intergenic	3	17099916	17100973	1058	2	AT3G46470	AT3G46470.1	1205
3	18735003	18735491	489	*	peak_1467	910	-1	16.8103	-1	147	1.74876	2.19272	Distal Intergenic	3	18733042	18734388	1347	1	AT3G50480	AT3G50480.1	1961
3	22762725	22763391	667	*	peak_1468	972	-1	16.8103	-1	196	1.90009	2.34294	Promoter	3	22760628	22762388	1761	2	AT3G61500	AT3G61500.2	-337
4	198903	199506	604	*	peak_1469	1000	-1	16.8103	-1	305	2.15529	2.6008	Distal Intergenic	4	200874	211030	10157	1	AT4G00450	AT4G00450.2	-1368
4	763413	764519	1107	*	peak_1470	867	-1	16.8103	-1	164	1.63699	2.08878	Promoter	4	764473	766876	2404	1	AT4G01770	AT4G01770.1	0
4	1594768	1595512	745	*	peak_1471	974	-1	16.8103	-1	302	1.90571	2.34792	Promoter	4	1590413	1594105	3693	2	AT4G03570	AT4G03570.1	-663
4	1866676	1867896	1221	*	peak_1472	844	-1	16.8103	-1	787	1.5836	2.03445	Distal Intergenic	4	1868790	1869201	412	2	AT4G03935	AT4G03935.3	1305
4	2323824	2324837	1014	*	peak_1473	997	-1	16.8103	-1	640	1.9527	2.40309	Promoter	4	2324878	2327064	2187	1	AT4G04610	AT4G04610.1	-41
4	2410074	2410344	271	*	peak_1474	865	-1	16.8103	-1	154	1.6344	2.08468	Distal Intergenic	4	2404535	2408737	4203	2	AT4G04740	AT4G04740.7	-1337
4	2660952	2661502	551	*	peak_1475	890	-1	16.8103	-1	156	1.70003	2.14507	Promoter	4	2660156	2662908	2753	1	AT4G05150	AT4G05150.1	796
4	2733614	2733921	308	*	peak_1476	860	-1	16.8103	-1	144	1.61874	2.0724	Promoter	4	2732791	2733242	452	1	AT4G05135	AT4G05135.1	823
4	4145015	4146259	1245	*	peak_1477	955	-1	16.8103	-1	1074	1.85792	2.30029	Distal Intergenic	4	4164954	4165570	617	2	AT4G07325	AT4G07325.1	19311
4	6305038	6305337	300	*	peak_1478	1000	-1	16.8103	-1	152	1.96696	2.41229	Promoter	4	6305320	6307552	2233	1	AT4G10090	AT4G10090.1	0
4	7803145	7803409	265	*	peak_1479	956	-1	16.8103	-1	118	1.85899	2.30239	Promoter	4	7796782	7802251	5470	2	AT4G13420	AT4G13420.1	-894
4	7922068	7922379	312	*	peak_1480	1000	-1	16.8103	-1	175	1.98961	2.4333	Distal Intergenic	4	7924135	7925396	1262	1	AT4G13615	AT4G13615.1	-1756
4	7950910	7951414	505	*	peak_1481	888	-1	16.8103	-1	237	1.69358	2.14076	3' UTR	4	7951491	7952978	1488	2	AT4G13680	AT4G13680.1	1564
4	7959076	7959364	289	*	peak_1482	929	-1	16.8103	-1	139	1.79158	2.23877	Promoter	4	7957290	7958919	1630	2	AT4G13700	AT4G13700.2	-157
4	10744274	10744773	500	*	peak_1483	923	-1	16.8103	-1	246	1.77866	2.22513	Distal Intergenic	4	10745682	10747127	1446	2	AT4G19750	AT4G19750.1	2354
4	16515882	16516336	455	*	peak_1484	908	-1	16.8103	-1	222	1.74579	2.18863	Promoter	4	16515387	16518746	3360	1	AT4G34580	AT4G34580.1	495
5	706286	707210	925	*	peak_1485	915	-1	16.8103	-1	501	1.75934	2.2047	Promoter	5	707205	708396	1192	1	AT5G03020	AT5G03020.1	0
5	1001034	1001526	493	*	peak_1486	879	-1	16.8103	-1	180	1.66884	2.11922	Promoter	5	999102	1001050	1949	2	AT5G03780	AT5G03780.1	0
5	4332413	4332702	290	*	peak_1487	871	-1	16.8103	-1	156	1.64942	2.09869	Promoter	5	4326473	4331971	5499	2	AT5G13480	AT5G13480.2	-442
5	8176268	8176935	668	*	peak_1488	1000	-1	16.8103	-1	493	1.99663	2.43955	Promoter	5	8172300	8175525	3226	2	AT5G24150	AT5G24150.1	-743
5	9610106	9612202	2097	*	peak_1489	991	-1	16.8103	-1	622	1.943	2.38802	Distal Intergenic	5	9605576	9609789	4214	1	AT5G27270	AT5G27270.5	4530
5	10547327	10547761	435	*	peak_1490	962	-1	16.8103	-1	147	1.87528	2.31827	Distal Intergenic	5	10540123	10543558	3436	2	AT5G28540	AT5G28540.1	-3769
5	13392478	13394181	1704	*	peak_1491	1000	-1	16.8103	-1	1029	2.1071	2.55701	Distal Intergenic	5	13389110	13389342	233	2	AT5G05175	AT5G05175.1	-3136
5	13706053	13706919	867	*	peak_1492	888	-1	16.8103	-1	326	1.6918	2.13989	Promoter	5	13707035	13708040	1006	1	AT5G35525	AT5G35525.1	-116
5	14154574	14155635	1062	*	peak_1493	938	-1	16.8103	-1	729	1.81291	2.26128	Distal Intergenic	5	14141493	14143303	1811	2	AT5G36002	AT5G36002.5	-11271
5	15216560	15216909	350	*	peak_1494	862	-1	16.8103	-1	203	1.62404	2.07812	Distal Intergenic	5	15217819	15219372	1554	2	AT5G38130	AT5G38130.1	2463
5	17029321	17030488	1168	*	peak_1495	1000	-1	16.8103	-1	634	2.03111	2.47835	Distal Intergenic	5	17031024	17033800	2777	2	AT5G42590	AT5G42590.1	3312
5	17106006	17107374	1369	*	peak_1496	932	-1	16.8103	-1	283	1.79804	2.2457	Promoter	5	17102924	17106103	3180	2	AT5G42660	AT5G42660.1	0
5	17234184	17234851	668	*	peak_1497	1000	-1	16.8103	-1	433	2.26134	2.72161	Promoter	5	17233599	17234132	534	2	AT5G42957	AT5G42957.1	-52
5	17487236	17488039	804	*	peak_1498	973	-1	16.8103	-1	674	1.9033	2.34515	Promoter	5	17488088	17488516	429	1	AT5G43525	AT5G43525.1	-49
5	18499784	18500540	757	*	peak_1499	888	-1	16.8103	-1	618	1.69109	2.13859	Promoter	5	18496228	18499888	3661	2	AT5G45610	AT5G45610.1	0
5	18727591	18728042	452	*	peak_1500	1000	-1	16.8103	-1	229	2.03427	2.48036	3' UTR	5	18723116	18726249	3134	2	AT5G46190	AT5G46190.1	-1342
5	20410687	20411475	789	*	peak_1501	954	-1	16.8103	-1	246	1.85516	2.29872	Promoter	5	20412424	20412662	239	1	AT5G07595	AT5G07595.1	-949
2	12623770	12624098	329	*	peak_1502	881	-1	16.7417	-1	170	1.67515	2.12392	Distal Intergenic	2	12624403	12625790	1388	2	AT2G29450	AT2G29450.1	1692
1	3623780	3624089	310	*	peak_1503	1000	-1	16.6792	-1	151	2.2591	2.71876	Promoter	1	3616610	3623806	7197	2	AT1G10870	AT1G10870.1	0
1	9177873	9178219	347	*	peak_1504	825	-1	16.6792	-1	166	1.53729	1.98768	Promoter	1	9178212	9181967	3756	1	AT1G26560	AT1G26560.1	0
1	11611281	11611906	626	*	peak_1505	956	-1	16.6792	-1	349	1.8605	2.30397	Promoter	1	11611891	11616218	4328	1	AT1G32230	AT1G32230.2	0
1	12632715	12633096	382	*	peak_1506	1000	-1	16.6792	-1	177	2.15896	2.60788	Distal Intergenic	1	12637054	12638692	1639	1	AT1G34540	AT1G34540.1	-3958
1	13257715	13258496	782	*	peak_1507	944	-1	16.6792	-1	429	1.82807	2.27344	Distal Intergenic	1	13253398	13255570	2173	2	AT1G35750	AT1G35750.1	-2145
1	13407481	13407778	298	*	peak_1508	931	-1	16.6792	-1	140	1.79431	2.24272	Distal Intergenic	1	13422554	13423028	475	1	AT1G36000	AT1G36000.1	-14776
1	13529764	13530267	504	*	peak_1509	881	-1	16.6792	-1	154	1.67143	2.12178	Downstream (<=300bp)	1	13528257	13529470	1214	1	AT1G36150	AT1G36150.1	1507
1	13807700	13808494	795	*	peak_1510	1000	-1	16.6792	-1	427	2.04246	2.49327	Distal Intergenic	1	13816459	13818556	2098	2	AT1G36580	AT1G36580.1	10062
1	16537987	16538518	532	*	peak_1511	932	-1	16.6792	-1	229	1.7973	2.2452	Promoter	1	16537511	16538091	581	1	AT1G43765	AT1G43765.1	476
1	16925653	16926325	673	*	peak_1512	963	-1	16.6792	-1	543	1.87808	2.3215	Promoter	1	16926297	16929196	2900	1	AT1G44820	AT1G44820.1	0
1	17845197	17845553	357	*	peak_1513	931	-1	16.6792	-1	187	1.79517	2.24322	Promoter	1	17844350	17844900	551	2	AT1G48285	AT1G48285.1	-297
1	18316699	18317378	680	*	peak_1514	962	-1	16.6792	-1	236	1.87409	2.31719	Promoter	1	18314117	18316861	2745	2	AT1G49480	AT1G49480.1	0
1	18442297	18442802	506	*	peak_1515	993	-1	16.6792	-1	244	1.94642	2.39158	Promoter	1	18439945	18442237	2293	2	AT1G49810	AT1G49810.1	-60
1	18817611	18818067	457	*	peak_1516	901	-1	16.6792	-1	136	1.73222	2.17124	Distal Intergenic	1	18814947	18815309	363	2	AT1G50760	AT1G50760.1	-2302
1	19698648	19699050	403	*	peak_1517	904	-1	16.6792	-1	232	1.73628	2.17831	Promoter	1	19696923	19698482	1560	2	AT1G52890	AT1G52890.1	-166
1	20004090	20004419	330	*	peak_1518	966	-1	16.6792	-1	155	1.88323	2.32855	Downstream (<=300bp)	1	20001263	20003924	2662	1	AT1G53600	AT1G53600.2	2827
1	20388744	20389351	608	*	peak_1519	874	-1	16.6792	-1	453	1.65744	2.10659	Promoter	1	20389347	20391147	1801	1	AT1G54580	AT1G54580.1	0
1	21602878	21603789	912	*	peak_1520	994	-1	16.6792	-1	371	1.94774	2.39577	Distal Intergenic	1	21587060	21601740	14681	2	AT1G58250	AT1G58250.1	-1138
1	21630325	21630585	261	*	peak_1521	935	-1	16.6792	-1	144	1.80452	2.25371	Promoter	1	21627758	21630118	2361	2	AT1G58300	AT1G58300.1	-207
1	22282118	22283168	1051	*	peak_1522	959	-1	16.6792	-1	492	1.86912	2.30976	Distal Intergenic	1	22278975	22280593	1619	2	AT1G60470	AT1G60470.1	-1525
1	24529346	24530085	740	*	peak_1523	948	-1	16.6792	-1	292	1.8415	2.2842	Promoter	1	24525102	24529362	4261	2	AT1G65920	AT1G65920.1	0
1	25395261	25396222	962	*	peak_1524	1000	-1	16.6792	-1	684	2.02301	2.46973	Promoter	1	25394031	25395249	1219	2	AT1G67740	AT1G67740.1	-12
1	25799142	25799462	321	*	peak_1525	878	-1	16.6792	-1	196	1.66733	2.11667	Promoter	1	25793498	25799061	5564	2	AT1G68710	AT1G68710.2	-81
1	26358860	26359934	1075	*	peak_1526	873	-1	16.6792	-1	591	1.6544	2.10325	Distal Intergenic	1	26355874	26357731	1858	2	AT1G69980	AT1G69980.1	-1129
1	29406991	29407568	578	*	peak_1527	940	-1	16.6792	-1	282	1.81723	2.26382	Promoter	1	29407608	29410484	2877	1	AT1G78160	AT1G78160.2	-40
2	129664	130457	794	*	peak_1528	852	-1	16.6792	-1	290	1.60496	2.0541	Promoter	2	128291	129132	842	2	AT2G01240	AT2G01240.1	-532
2	202362	202890	529	*	peak_1529	850	-1	16.6792	-1	247	1.59858	2.0471	Promoter	2	199491	202397	2907	2	AT2G01450	AT2G01450.1	0
2	529988	530285	298	*	peak_1530	849	-1	16.6792	-1	150	1.59667	2.04556	3' UTR	2	530241	531636	1396	2	AT2G02103	AT2G02103.1	1351
2	540631	540944	314	*	peak_1531	958	-1	16.6792	-1	144	1.8649	2.30712	Promoter	2	541041	541242	202	2	AT2G04195	AT2G04195.1	298
2	658999	660674	1676	*	peak_1532	947	-1	16.6792	-1	491	1.83791	2.28113	Promoter	2	660655	665635	4981	1	AT2G02480	AT2G02480.1	0
2	1175926	1176240	315	*	peak_1533	1000	-1	16.6792	-1	162	2.18101	2.63209	Promoter	2	1175581	1176802	1222	1	AT2G03850	AT2G03850.1	345
2	1394507	1395223	717	*	peak_1534	966	-1	16.6792	-1	268	1.88231	2.32691	Distal Intergenic	2	1403806	1404215	410	1	AT2G04725	AT2G04725.1	-8583
2	2601872	2602591	720	*	peak_1535	837	-1	16.6792	-1	374	1.56651	2.01593	Distal Intergenic	2	2598222	2600326	2105	2	AT2G06541	AT2G06541.2	-1546
2	2629346	2629776	431	*	peak_1536	864	-1	16.6792	-1	157	1.6291	2.08222	Distal Intergenic	2	2622603	2624902	2300	2	AT2G06570	AT2G06570.1	-4444
2	2732042	2732437	396	*	peak_1537	922	-1	16.6792	-1	173	1.77606	2.22272	Distal Intergenic	2	2753443	2756008	2566	1	AT2G06845	AT2G06845.1	-21006
2	3012749	3014566	1818	*	peak_1538	930	-1	16.6792	-1	887	1.79209	2.24025	Promoter	2	3007102	3012333	5232	2	AT2G07240	AT2G07240.1	-416
2	3135769	3136544	776	*	peak_1539	889	-1	16.6792	-1	245	1.69705	2.14248	Distal Intergenic	2	3125671	3126173	503	1	AT2G07505	AT2G07505.1	10098
2	3775263	3775632	370	*	peak_1540	886	-1	16.6792	-1	255	1.68622	2.13556	Distal Intergenic	2	3779992	3780691	700	2	AT2G09970	AT2G09970.1	5059
2	4428699	4429727	1029	*	peak_1541	968	-1	16.6792	-1	445	1.887	2.33351	Distal Intergenic	2	4440614	4441543	930	1	AT2G11045	AT2G11045.1	-10887
2	4653356	4654085	730	*	peak_1542	944	-1	16.6792	-1	388	1.82936	2.27497	Distal Intergenic	2	4658445	4660777	2333	1	AT2G11620	AT2G11620.1	-4360
2	4742076	4742579	504	*	peak_1543	844	-1	16.6792	-1	264	1.5839	2.03483	Promoter	2	4743162	4746810	3649	1	AT2G11810	AT2G11810.1	-583
2	4792882	4793965	1084	*	peak_1544	835	-1	16.6792	-1	643	1.5637	2.01185	Promoter	2	4792134	4792635	502	1	AT2G05625	AT2G05625.1	748
2	5709030	5709437	408	*	peak_1545	887	-1	16.6792	-1	205	1.68724	2.13643	Promoter	2	5706472	5709017	2546	2	AT2G13690	AT2G13690.1	-13
2	5761665	5763358	1694	*	peak_1546	916	-1	16.6792	-1	512	1.76216	2.20798	Distal Intergenic	2	5768417	5772266	3850	1	AT2G13810	AT2G13810.1	-5059
2	6469224	6469980	757	*	peak_1547	985	-1	16.6792	-1	222	1.929	2.37343	Distal Intergenic	2	6480917	6482420	1504	2	AT2G15000	AT2G15000.3	12440
2	6896546	6897066	521	*	peak_1548	893	-1	16.6792	-1	390	1.70747	2.15157	Distal Intergenic	2	6893949	6894685	737	1	AT2G15830	AT2G15830.1	2597
2	8026084	8026401	318	*	peak_1549	956	-1	16.6792	-1	175	1.85923	2.30292	Promoter	2	8026957	8028273	1317	1	AT2G18500	AT2G18500.1	-556
2	8234662	8235035	374	*	peak_1550	1000	-1	16.6792	-1	188	2.14212	2.5922	Promoter	2	8233335	8235440	2106	2	AT2G18980	AT2G18980.1	405
2	8555864	8556286	423	*	peak_1551	961	-1	16.6792	-1	260	1.87327	2.31559	Distal Intergenic	2	8553543	8554040	498	2	AT2G19820	AT2G19820.1	-1824
2	10243887	10244400	514	*	peak_1552	993	-1	16.6792	-1	268	1.94657	2.39277	Promoter	2	10244745	10246994	2250	1	AT2G24100	AT2G24100.1	-345
2	10421179	10421734	556	*	peak_1553	849	-1	16.6792	-1	334	1.59785	2.04672	Promoter	2	10421841	10424402	2562	1	AT2G24530	AT2G24530.1	-107
2	10441931	10442412	482	*	peak_1554	843	-1	16.6792	-1	339	1.58092	2.03139	Distal Intergenic	2	10437353	10439469	2117	2	AT2G24570	AT2G24570.1	-2462
2	10704500	10705476	977	*	peak_1555	912	-1	16.6792	-1	560	1.75505	2.19822	Promoter	2	10702341	10704825	2485	2	AT2G25150	AT2G25150.1	0
2	10841949	10842897	949	*	peak_1556	1000	-1	16.6792	-1	713	2.091	2.54219	Promoter	2	10842863	10845781	2919	1	AT2G25480	AT2G25480.2	0
2	13109522	13109833	312	*	peak_1557	865	-1	16.6792	-1	153	1.6312	2.08345	Intron (AT2G30766.1/AT2G30766, intron 1 of 1)	2	13105770	13108221	2452	2	AT2G30760	AT2G30760.1	-1301
2	15130307	15130616	310	*	peak_1558	917	-1	16.6792	-1	142	1.76319	2.20939	Distal Intergenic	2	15127559	15127771	213	2	AT2G36030	AT2G36030.1	-2536
2	18393798	18394262	465	*	peak_1559	880	-1	16.6792	-1	301	1.66938	2.1205	Promoter	2	18391753	18393729	1977	2	AT2G44560	AT2G44560.1	-69
2	18556731	18557012	282	*	peak_1560	855	-1	16.6792	-1	77	1.61095	2.06038	Promoter	2	18552173	18556674	4502	2	AT2G44980	AT2G44980.3	-57
3	6336009	6336620	612	*	peak_1561	873	-1	16.6792	-1	354	1.65399	2.10243	Promoter	3	6336692	6341788	5097	1	AT3G18480	AT3G18480.1	-72
3	6771271	6771590	320	*	peak_1562	928	-1	16.6792	-1	188	1.78936	2.23631	Promoter	3	6766621	6771169	4549	2	AT3G19515	AT3G19515.2	-102
3	6787752	6788056	305	*	peak_1563	939	-1	16.6792	-1	148	1.81717	2.26331	Promoter	3	6787127	6788424	1298	2	AT3G19550	AT3G19550.1	368
3	7910710	7911216	507	*	peak_1564	992	-1	16.6792	-1	154	1.9436	2.38921	Distal Intergenic	3	7912905	7919510	6606	1	AT3G22380	AT3G22380.2	-1689
3	8143562	8143944	383	*	peak_1565	865	-1	16.6792	-1	192	1.63135	2.08386	Distal Intergenic	3	8142070	8143027	958	1	AT3G22961	AT3G22961.1	1492
3	8933144	8933658	515	*	peak_1566	913	-1	16.6792	-1	199	1.75594	2.19914	Promoter	3	8933920	8934390	471	1	AT3G24513	AT3G24513.1	-262
3	9680906	9681517	612	*	peak_1567	964	-1	16.6792	-1	411	1.88037	2.32311	Promoter	3	9680120	9680746	627	2	AT3G26445	AT3G26445.1	-160
3	10575688	10576330	643	*	peak_1568	834	-1	16.6792	-1	232	1.55957	2.00926	Promoter	3	10576961	10577375	415	1	AT3G28310	AT3G28310.1	-631
3	10666816	10667204	389	*	peak_1569	951	-1	16.6792	-1	146	1.84827	2.29193	Promoter	3	10667135	10669428	2294	1	AT3G28450	AT3G28450.1	0
3	10942039	10942357	319	*	peak_1570	836	-1	16.6792	-1	183	1.5663	2.01555	Promoter	3	10940305	10941833	1529	2	AT3G28920	AT3G28920.1	-206
3	11093723	11094546	824	*	peak_1571	1000	-1	16.6792	-1	198	2.04774	2.49742	Distal Intergenic	3	11087994	11088335	342	1	AT3G05695	AT3G05695.1	5729
3	11195663	11196230	568	*	peak_1572	840	-1	16.6792	-1	407	1.57569	2.02531	Promoter	3	11193389	11195171	1783	2	AT3G29250	AT3G29250.3	-492
3	11299622	11300401	780	*	peak_1573	846	-1	16.6792	-1	389	1.591	2.03865	Promoter	3	11297180	11299695	2516	2	AT3G29400	AT3G29400.1	0
3	11362133	11362719	587	*	peak_1574	885	-1	16.6792	-1	361	1.68185	2.13166	Distal Intergenic	3	11359512	11360208	697	2	AT3G29560	AT3G29560.1	-1925
3	11966324	11966984	661	*	peak_1575	1000	-1	16.6792	-1	431	2.02704	2.47237	Promoter	3	11965180	11965719	540	2	AT3G30370	AT3G30370.1	-605
3	12353834	12354158	325	*	peak_1576	867	-1	16.6792	-1	180	1.63825	2.09002	Distal Intergenic	3	12352472	12353033	562	1	AT3G30725	AT3G30725.1	1362
3	12453134	12453655	522	*	peak_1577	848	-1	16.6792	-1	139	1.59482	2.04324	Distal Intergenic	3	12448636	12451556	2921	2	AT3G30775	AT3G30775.2	-1578
3	13070067	13071194	1128	*	peak_1578	996	-1	16.6792	-1	765	1.94999	2.40003	Distal Intergenic	3	13068779	13069046	268	2	AT3G06275	AT3G06275.1	-1021
3	13261350	13262149	800	*	peak_1579	988	-1	16.6792	-1	414	1.93728	2.38098	Distal Intergenic	3	13276082	13277155	1074	1	AT3G32330	AT3G32330.1	-13933
3	13377607	13378594	988	*	peak_1580	997	-1	16.6792	-1	544	1.95127	2.40125	Distal Intergenic	3	13374402	13375467	1066	2	AT3G32420	AT3G32420.1	-2140
3	14688136	14688765	630	*	peak_1581	882	-1	16.6792	-1	147	1.67555	2.12477	Promoter	3	14689058	14690388	1331	1	AT3G42570	AT3G42570.1	-293
3	15653296	15654484	1189	*	peak_1582	853	-1	16.6792	-1	766	1.60583	2.05449	Promoter	3	15655319	15659232	3914	1	AT3G43790	AT3G43790.1	-835
3	15814019	15814473	455	*	peak_1583	958	-1	16.6792	-1	127	1.86526	2.30765	Distal Intergenic	3	15818511	15825111	6601	1	AT3G44050	AT3G44050.1	-4038
3	15897131	15897592	462	*	peak_1584	836	-1	16.6792	-1	296	1.56561	2.01444	Distal Intergenic	3	15894790	15895257	468	1	AT3G44170	AT3G44170.1	2341
3	18502022	18502427	406	*	peak_1585	918	-1	16.6792	-1	127	1.76604	2.2108	Promoter	3	18502522	18502710	189	1	AT3G08085	AT3G08085.1	-95
3	19556124	19556661	538	*	peak_1586	862	-1	16.6792	-1	390	1.62381	2.07771	Distal Intergenic	3	19555036	19555107	72	1	AT3G52765	AT3G52765.1	1088
3	20352960	20353219	260	*	peak_1587	908	-1	16.6792	-1	102	1.74474	2.18727	Promoter	3	20350839	20352964	2126	2	AT3G54930	AT3G54930.2	0
3	21009434	21010130	697	*	peak_1588	1000	-1	16.6792	-1	160	1.96602	2.41107	Promoter	3	21010632	21013522	2891	1	AT3G56720	AT3G56720.1	-502
4	497210	498519	1310	*	peak_1589	921	-1	16.6792	-1	776	1.77319	2.21984	Promoter	4	494976	497006	2031	2	AT4G01160	AT4G01160.2	-204
4	637570	638570	1001	*	peak_1590	1000	-1	16.6792	-1	620	2.16321	2.61347	Promoter	4	639247	640976	1730	1	AT4G01500	AT4G01500.1	-677
4	1234053	1234362	310	*	peak_1591	1000	-1	16.6792	-1	128	2.00143	2.44269	Distal Intergenic	4	1229031	1230164	1134	2	AT4G02770	AT4G02770.1	-3889
4	1658422	1659462	1041	*	peak_1592	954	-1	16.6792	-1	448	1.8566	2.29977	Distal Intergenic	4	1661992	1663515	1524	2	AT4G03740	AT4G03740.1	4053
4	2426894	2427354	461	*	peak_1593	926	-1	16.6792	-1	145	1.78412	2.23142	Exon (AT4G04760.2/AT4G04760, exon 15 of 18)	4	2427686	2429899	2214	2	AT4G04770	AT4G04770.1	2545
4	3731144	3731432	289	*	peak_1594	941	-1	16.6792	-1	147	1.82285	2.26736	Distal Intergenic	4	3758957	3759880	924	1	AT4G06643	AT4G06643.1	-27525
4	4096397	4097225	829	*	peak_1595	906	-1	16.6792	-1	405	1.74337	2.18367	Distal Intergenic	4	4073717	4074735	1019	2	AT4G06746	AT4G06746.1	-21662
4	4499934	4501232	1299	*	peak_1596	891	-1	16.6792	-1	827	1.70045	2.14593	Distal Intergenic	4	4466013	4467147	1135	2	AT4G07675	AT4G07675.1	-32787
4	5126340	5126714	375	*	peak_1597	909	-1	16.6792	-1	124	1.74747	2.18953	Distal Intergenic	4	5122215	5122841	627	2	AT4G05355	AT4G05355.1	-3499
4	5373057	5373661	605	*	peak_1598	835	-1	16.6792	-1	161	1.56322	2.01148	Promoter	4	5372082	5372568	487	2	AT4G05525	AT4G05525.1	-489
4	5392856	5394276	1421	*	peak_1599	925	-1	16.6792	-1	1182	1.78235	2.22899	Promoter	4	5394425	5394782	358	2	AT4G08485	AT4G08485.1	506
4	5448936	5450162	1227	*	peak_1600	949	-1	16.6792	-1	197	1.8453	2.28779	Promoter	4	5450434	5453183	2750	1	AT4G08560	AT4G08560.1	-272
4	8443028	8443503	476	*	peak_1601	930	-1	16.6792	-1	133	1.79331	2.24173	Distal Intergenic	4	8439899	8440901	1003	1	AT4G14723	AT4G14723.1	3129
4	8733104	8733525	422	*	peak_1602	844	-1	16.6792	-1	274	1.58342	2.03406	Promoter	4	8730499	8732851	2353	2	AT4G15300	AT4G15300.2	-253
4	9004640	9005446	807	*	peak_1603	847	-1	16.6792	-1	475	1.59284	2.04056	3' UTR	4	9001174	9004734	3561	1	AT4G15850	AT4G15850.1	3466
4	9522708	9523830	1123	*	peak_1604	1000	-1	16.6792	-1	648	2.17119	2.61827	Intron (AT4G16920.2/AT4G16920, intron 2 of 7)	4	9517950	9525691	7742	2	AT4G16920	AT4G16920.2	1861
4	9643841	9644109	269	*	peak_1605	994	-1	16.6792	-1	124	1.94763	2.39457	Promoter	4	9644187	9644390	204	1	AT4G06675	AT4G06675.1	-78
4	9988337	9989105	769	*	peak_1606	1000	-1	16.6792	-1	498	2.04035	2.48984	Distal Intergenic	4	9984386	9985805	1420	2	AT4G17990	AT4G17990.1	-2532
4	10299290	10299670	381	*	peak_1607	1000	-1	16.6792	-1	217	1.99526	2.4383	Promoter	4	10299945	10301228	1284	1	AT4G18720	AT4G18720.1	-275
4	10651059	10651668	610	*	peak_1608	982	-1	16.6792	-1	279	1.92209	2.36653	Promoter	4	10651744	10657282	5539	1	AT4G19530	AT4G19530.1	-76
4	11550458	11550906	449	*	peak_1609	946	-1	16.6792	-1	159	1.83632	2.27959	3' UTR	4	11548606	11550622	2017	1	AT4G21745	AT4G21745.1	1852
4	11931593	11933342	1750	*	peak_1610	945	-1	16.6792	-1	1207	1.83179	2.27754	Promoter	4	11933297	11933886	590	1	AT4G22700	AT4G22700.1	0
4	15460409	15460676	268	*	peak_1611	895	-1	16.6792	-1	134	1.71148	2.15636	Promoter	4	15458990	15459781	792	2	AT4G31960	AT4G31960.1	-628
4	15591778	15592567	790	*	peak_1612	895	-1	16.6792	-1	323	1.71439	2.15724	Promoter	4	15592888	15594555	1668	1	AT4G32295	AT4G32295.1	-321
4	17416358	17416829	472	*	peak_1613	951	-1	16.6792	-1	330	1.84864	2.29245	Promoter	4	17416855	17420252	3398	1	AT4G36940	AT4G36940.1	-26
5	1676220	1676592	373	*	peak_1614	1000	-1	16.6792	-1	175	1.97532	2.41964	Distal Intergenic	5	1676889	1679107	2219	2	AT5G05610	AT5G05610.1	2515
5	2055939	2056547	609	*	peak_1615	900	-1	16.6792	-1	394	1.72738	2.16774	Promoter	5	2056528	2059859	3332	1	AT5G06680	AT5G06680.1	0
5	3730185	3730886	702	*	peak_1616	892	-1	16.6792	-1	300	1.70421	2.14853	Distal Intergenic	5	3727453	3728726	1274	2	AT5G11590	AT5G11590.1	-1459
5	4176253	4176502	250	*	peak_1617	888	-1	16.6792	-1	138	1.69176	2.13946	Promoter	5	4176506	4180009	3504	1	AT5G13160	AT5G13160.1	-4
5	7707474	7708218	745	*	peak_1618	912	-1	16.6792	-1	209	1.75329	2.19638	Distal Intergenic	5	7703092	7706896	3805	1	AT5G23010	AT5G23010.3	4382
5	8166781	8167072	292	*	peak_1619	925	-1	16.6792	-1	127	1.78247	2.22996	Promoter	5	8164319	8167776	3458	2	AT5G24140	AT5G24140.1	704
5	9002535	9002901	367	*	peak_1620	859	-1	16.6792	-1	182	1.61672	2.07037	Promoter	5	9001660	9002033	374	2	AT5G04115	AT5G04115.1	-502
5	9238961	9239782	822	*	peak_1621	891	-1	16.6792	-1	653	1.70412	2.1481	Promoter	5	9238227	9241333	3107	1	AT5G26320	AT5G26320.1	734
5	9360968	9362100	1133	*	peak_1622	869	-1	16.6792	-1	250	1.64249	2.09332	Promoter	5	9360462	9360988	527	1	AT5G26617	AT5G26617.1	506
5	9594309	9596730	2422	*	peak_1623	948	-1	16.6792	-1	685	1.84067	2.28317	Promoter	5	9593904	9594434	531	2	AT5G27238	AT5G27238.1	0
5	10264481	10264830	350	*	peak_1624	886	-1	16.6792	-1	148	1.68483	2.13426	Distal Intergenic	5	10276243	10276626	384	2	AT5G28288	AT5G28288.1	11796
5	10465460	10465897	438	*	peak_1625	840	-1	16.6792	-1	186	1.57333	2.02305	Distal Intergenic	5	10455682	10455807	126	2	AT5G28491	AT5G28491.1	-9653
5	10837444	10837682	239	*	peak_1626	947	-1	16.6792	-1	122	1.83834	2.28164	Distal Intergenic	5	10837849	10839826	1978	2	AT5G28823	AT5G28823.1	2144
5	11383474	11383847	374	*	peak_1627	894	-1	16.6792	-1	152	1.70931	2.15374	Distal Intergenic	5	11380102	11381600	1499	1	AT5G30495	AT5G30495.1	3372
5	13079813	13080327	515	*	peak_1628	933	-1	16.6792	-1	360	1.79994	2.24869	Distal Intergenic	5	13085037	13086565	1529	1	AT5G34871	AT5G34871.1	-4710
5	13198956	13199611	656	*	peak_1629	1000	-1	16.6792	-1	497	1.98364	2.42895	Promoter	5	13199562	13199945	384	1	AT5G34883	AT5G34883.1	0
5	13418254	13418956	703	*	peak_1630	883	-1	16.6792	-1	256	1.67775	2.12864	Promoter	5	13419080	13423882	4803	1	AT5G35170	AT5G35170.1	-124
5	14053304	14053872	569	*	peak_1631	968	-1	16.6792	-1	261	1.88634	2.33185	Distal Intergenic	5	14056437	14056904	468	1	AT5G35920	AT5G35920.1	-2565
5	14978117	14978643	527	*	peak_1632	847	-1	16.6792	-1	262	1.59346	2.04133	Promoter	5	14978566	14981620	3055	1	AT5G37710	AT5G37710.1	0
5	14985302	14985819	518	*	peak_1633	1000	-1	16.6792	-1	159	2.12765	2.57517	Promoter	5	14981638	14984730	3093	2	AT5G37720	AT5G37720.2	-572
5	15521595	15522040	446	*	peak_1634	1000	-1	16.6792	-1	293	1.97199	2.4178	Promoter	5	15520600	15520994	395	2	AT5G05815	AT5G05815.1	-601
5	16806414	16807090	677	*	peak_1635	978	-1	16.6792	-1	161	1.91345	2.35574	Distal Intergenic	5	16807483	16810587	3105	2	AT5G42020	AT5G42020.2	3497
5	17266482	17267682	1201	*	peak_1636	970	-1	16.6792	-1	435	1.89152	2.33627	Promoter	5	17267838	17269172	1335	1	AT5G43050	AT5G43050.1	-156
5	17298266	17298638	373	*	peak_1637	1000	-1	16.6792	-1	188	2.07161	2.51919	Promoter	5	17298814	17303058	4245	1	AT5G43100	AT5G43100.1	-176
5	17428282	17429083	802	*	peak_1638	1000	-1	16.6792	-1	170	2.03801	2.48643	Promoter	5	17428582	17429097	516	2	AT5G43401	AT5G43401.1	14
5	17843805	17844612	808	*	peak_1639	858	-1	16.6792	-1	368	1.61468	2.06755	Promoter	5	17840424	17843806	3383	2	AT5G44290	AT5G44290.2	0
5	19115877	19116608	732	*	peak_1640	1000	-1	16.6792	-1	327	2.00626	2.45156	Promoter	5	19116719	19118116	1398	1	AT5G47060	AT5G47060.1	-111
5	19441475	19442200	726	*	peak_1641	984	-1	16.6792	-1	210	1.92825	2.37169	Distal Intergenic	5	19444138	19447149	3012	2	AT5G48000	AT5G48000.7	4949
5	21074979	21075443	465	*	peak_1642	877	-1	16.6792	-1	158	1.66431	2.11414	Distal Intergenic	5	21077047	21077679	633	1	AT5G51845	AT5G51845.1	-1604
5	25824265	25824697	433	*	peak_1643	909	-1	16.6792	-1	147	1.74837	2.19135	Promoter	5	25824997	25828185	3189	1	AT5G64600	AT5G64600.1	-300
5	26887547	26887900	354	*	peak_1644	894	-1	16.6792	-1	184	1.70828	2.15331	3' UTR	5	26887611	26888993	1383	2	AT5G67390	AT5G67390.2	1093
2	5119129	5120820	1692	*	peak_1645	913	-1	16.578	-1	638	1.75639	2.20006	Distal Intergenic	2	5114804	5118753	3950	1	AT2G12550	AT2G12550.1	4325
1	16598990	16599418	429	*	peak_1646	899	-1	16.5022	-1	173	1.72321	2.16555	Distal Intergenic	1	16608603	16608818	216	2	AT1G43825	AT1G43825.1	9400
3	10563241	10564186	946	*	peak_1647	988	-1	16.4735	-1	557	1.93813	2.38157	Distal Intergenic	3	10565674	10567634	1961	1	AT3G28300	AT3G28300.1	-1488
4	7036009	7036428	420	*	peak_1648	965	-1	16.4735	-1	179	1.88125	2.32473	Promoter	4	7037084	7037372	289	2	AT4G11653	AT4G11653.1	944
1	12143408	12144382	975	*	peak_1649	876	-1	16.4674	-1	275	1.66222	2.11077	Promoter	1	12144440	12147208	2769	1	AT1G33470	AT1G33470.1	-58
5	6968051	6968666	616	*	peak_1650	816	-1	16.4674	-1	278	1.51674	1.96738	Promoter	5	6968611	6972995	4385	1	AT5G20610	AT5G20610.1	0
4	2415057	2415372	316	*	peak_1651	816	-1	16.3791	-1	142	1.51598	1.96703	Promoter	4	2416337	2416646	310	1	AT4G04965	AT4G04965.1	-965
4	9987082	9987536	455	*	peak_1652	863	-1	16.3365	-1	259	1.62591	2.07893	Distal Intergenic	4	9984386	9985805	1420	2	AT4G17990	AT4G17990.1	-1277
2	18675631	18675891	261	*	peak_1653	835	-1	16.1987	-1	137	1.56411	2.01295	3' UTR	2	18677311	18680076	2766	1	AT2G45300	AT2G45300.4	-1420
1	3713722	3714066	345	*	peak_1654	808	-1	16.1573	-1	153	1.49473	1.94711	Promoter	1	3712971	3713735	765	2	AT1G11112	AT1G11112.1	0
1	5378277	5378658	382	*	peak_1655	1000	-1	16.1573	-1	237	1.96231	2.40862	Promoter	1	5378886	5380229	1344	1	AT1G15640	AT1G15640.2	-228
1	5833598	5834274	677	*	peak_1656	842	-1	16.1573	-1	380	1.57893	2.02949	Exon (AT1G17065.1/AT1G17065, exon 6 of 7)	1	5832094	5835488	3395	2	AT1G17060	AT1G17060.1	1214
1	9305854	9306394	541	*	peak_1657	1000	-1	16.1573	-1	234	2.04197	2.4919	Distal Intergenic	1	9300806	9304328	3523	2	AT1G26850	AT1G26850.2	-1526
1	10231609	10232258	650	*	peak_1658	890	-1	16.1573	-1	164	1.69994	2.14464	Downstream (<=300bp)	1	10230085	10231172	1088	1	AT1G29270	AT1G29270.2	1524
1	11290602	11291056	455	*	peak_1659	983	-1	16.1573	-1	313	1.92483	2.36825	3' UTR	1	11290506	11293753	3248	2	AT1G31540	AT1G31540.3	2697
1	12042274	12042685	412	*	peak_1660	822	-1	16.1573	-1	114	1.53017	1.98086	Distal Intergenic	1	12044872	12045879	1008	1	AT1G33220	AT1G33220.1	-2187
1	12079780	12080101	322	*	peak_1661	912	-1	16.1573	-1	168	1.7549	2.19776	Promoter	1	12081009	12083619	2611	1	AT1G33320	AT1G33320.1	-908
1	13154704	13155074	371	*	peak_1662	877	-1	16.1573	-1	224	1.66309	2.11245	Promoter	1	13154301	13154647	347	2	AT1G06913	AT1G06913.1	-57
1	14303406	14304103	698	*	peak_1663	928	-1	16.1573	-1	403	1.7869	2.23533	Distal Intergenic	1	14292996	14296253	3258	2	AT1G38131	AT1G38131.1	-7153
1	16188692	16188989	298	*	peak_1664	834	-1	16.1573	-1	133	1.55962	2.00963	Distal Intergenic	1	16184209	16184523	315	1	AT1G43040	AT1G43040.1	4483
1	17030823	17031266	444	*	peak_1665	1000	-1	16.1573	-1	152	2.05495	2.5058	Promoter	1	17031211	17032506	1296	1	AT1G45050	AT1G45050.2	0
1	17555801	17556141	341	*	peak_1666	960	-1	16.1573	-1	153	1.87138	2.31346	Promoter	1	17557091	17560325	3235	1	AT1G47710	AT1G47710.2	-950
1	18553374	18553879	506	*	peak_1667	877	-1	16.1573	-1	106	1.66285	2.11203	Promoter	1	18552999	18553078	80	1	AT1G50070	AT1G50070.1	375
1	18758389	18758645	257	*	peak_1668	937	-1	16.1573	-1	118	1.81028	2.25724	Promoter	1	18756972	18758708	1737	2	AT1G50640	AT1G50640.1	63
1	19030567	19031000	434	*	peak_1669	836	-1	16.1573	-1	146	1.56573	2.01481	Promoter	1	19030998	19035107	4110	1	AT1G51340	AT1G51340.2	0
1	19267288	19268018	731	*	peak_1670	920	-1	16.1573	-1	401	1.76998	2.21793	Promoter	1	19262698	19267167	4470	2	AT1G51870	AT1G51870.2	-121
1	21069915	21070422	508	*	peak_1671	876	-1	16.1573	-1	213	1.66216	2.11035	Distal Intergenic	1	21071017	21071650	634	2	AT1G56270	AT1G56270.1	1228
1	21757963	21758447	485	*	peak_1672	878	-1	16.1573	-1	304	1.66567	2.11498	Intron (AT1G58602.2/AT1G58602, intron 2 of 8)	1	21766847	21769657	2811	1	AT1G58643	AT1G58643.2	-8400
1	22251541	22252211	671	*	peak_1673	832	-1	16.1573	-1	343	1.55403	2.00408	Distal Intergenic	1	22247472	22249721	2250	2	AT1G60390	AT1G60390.1	-1820
1	24752874	24753458	585	*	peak_1674	934	-1	16.1573	-1	379	1.80117	2.24969	Promoter	1	24753589	24754761	1173	1	AT1G66370	AT1G66370.1	-131
1	25034171	25034932	762	*	peak_1675	878	-1	16.1573	-1	415	1.66469	2.11456	Distal Intergenic	1	25032594	25033048	455	2	AT1G08893	AT1G08893.1	-1123
1	28162990	28163421	432	*	peak_1676	821	-1	16.1573	-1	187	1.52699	1.97764	Promoter	1	28163344	28164814	1471	1	AT1G75000	AT1G75000.1	0
2	2226067	2226952	886	*	peak_1677	841	-1	16.1573	-1	418	1.57622	2.02683	Distal Intergenic	2	2229539	2232149	2611	1	AT2G05830	AT2G05830.1	-2587
2	2735246	2735557	312	*	peak_1678	837	-1	16.1573	-1	142	1.56688	2.01667	Distal Intergenic	2	2753443	2756008	2566	1	AT2G06845	AT2G06845.1	-17886
2	3194047	3194881	835	*	peak_1679	864	-1	16.1573	-1	544	1.62938	2.08263	Distal Intergenic	2	3187068	3188422	1355	1	AT2G07565	AT2G07565.1	6979
2	3563217	3563850	634	*	peak_1680	996	-1	16.1573	-1	320	1.94886	2.39881	Distal Intergenic	2	3576465	3580525	4061	1	AT2G07750	AT2G07750.1	-12615
2	4347966	4348482	517	*	peak_1681	975	-1	16.1573	-1	228	1.90688	2.34903	Promoter	2	4341105	4347974	6870	2	AT2G11000	AT2G11000.1	0
2	5083371	5083833	463	*	peak_1682	878	-1	16.1573	-1	161	1.66613	2.11583	Promoter	2	5082130	5082518	389	2	AT2G05835	AT2G05835.1	-853
2	6304424	6304942	519	*	peak_1683	861	-1	16.1573	-1	139	1.62088	2.07485	Promoter	2	6300488	6304445	3958	2	AT2G14720	AT2G14720.1	0
2	6681859	6682520	662	*	peak_1684	966	-1	16.1573	-1	524	1.88153	2.32636	Distal Intergenic	2	6684411	6685069	659	2	AT2G15345	AT2G15345.1	2549
2	6786947	6787467	521	*	peak_1685	880	-1	16.1573	-1	317	1.66909	2.12007	Promoter	2	6785904	6786976	1073	2	AT2G15555	AT2G15555.1	0
2	7299962	7300806	845	*	peak_1686	979	-1	16.1573	-1	337	1.91669	2.35968	Promoter	2	7301334	7303509	2176	1	AT2G16850	AT2G16850.1	-528
2	8725175	8725585	411	*	peak_1687	823	-1	16.1573	-1	181	1.5332	1.98409	Promoter	2	8725541	8727742	2202	1	AT2G20230	AT2G20230.1	0
2	8872067	8872956	890	*	peak_1688	827	-1	16.1573	-1	419	1.54128	1.99166	Promoter	2	8871518	8872061	544	2	AT2G20595	AT2G20595.1	-6
2	10018699	10018908	210	*	peak_1689	903	-1	16.1573	-1	98	1.73578	2.17698	Distal Intergenic	2	10013904	10017373	3470	2	AT2G23520	AT2G23520.1	-1326
2	10305368	10305699	332	*	peak_1690	909	-1	16.1573	-1	154	1.74808	2.18999	Promoter	2	10301817	10304812	2996	2	AT2G24230	AT2G24230.1	-556
2	10707660	10708801	1142	*	peak_1691	916	-1	16.1573	-1	970	1.76132	2.20704	Distal Intergenic	2	10708993	10711281	2289	2	AT2G25160	AT2G25160.1	2480
2	11346174	11346572	399	*	peak_1692	990	-1	16.1573	-1	156	1.94109	2.38449	Promoter	2	11343766	11345540	1775	2	AT2G26680	AT2G26680.1	-634
2	11358363	11358869	507	*	peak_1693	813	-1	16.1573	-1	238	1.50608	1.95895	Promoter	2	11359186	11359800	615	2	AT2G08150	AT2G08150.1	931
2	14848712	14849233	522	*	peak_1694	932	-1	16.1573	-1	321	1.79869	2.24669	Promoter	2	14846653	14848662	2010	2	AT2G35250	AT2G35250.1	-50
2	16596522	16596885	364	*	peak_1695	927	-1	16.1573	-1	254	1.7856	2.23288	Promoter	2	16596838	16598162	1325	1	AT2G39795	AT2G39795.1	0
2	18292354	18293412	1059	*	peak_1696	855	-1	16.1573	-1	415	1.6099	2.05959	Promoter	2	18293457	18295536	2080	1	AT2G44250	AT2G44250.1	-45
3	115642	115956	315	*	peak_1697	862	-1	16.1573	-1	136	1.62357	2.07689	Promoter	3	115250	115756	507	1	AT3G01326	AT3G01326.1	392
3	985690	986032	343	*	peak_1698	926	-1	16.1573	-1	211	1.7852	2.23239	Distal Intergenic	3	984099	984170	72	1	AT3G03852	AT3G03852.1	1591
3	1359075	1359432	358	*	peak_1699	827	-1	16.1573	-1	188	1.54206	1.99348	Distal Intergenic	3	1360837	1362449	1613	1	AT3G04920	AT3G04920.1	-1405
3	2313230	2313832	603	*	peak_1700	922	-1	16.1573	-1	339	1.77455	2.22176	Promoter	3	2313998	2317188	3191	1	AT3G07270	AT3G07270.2	-166
3	7131417	7131924	508	*	peak_1701	926	-1	16.1573	-1	224	1.78363	2.23045	Promoter	3	7130586	7131327	742	2	AT3G20450	AT3G20450.1	-90
3	7696266	7696830	565	*	peak_1702	980	-1	16.1573	-1	359	1.91751	2.36138	Promoter	3	7695228	7695936	709	2	AT3G21840	AT3G21840.1	-330
3	8218761	8219641	881	*	peak_1703	811	-1	16.1573	-1	472	1.50179	1.95475	Distal Intergenic	3	8220682	8222148	1467	1	AT3G23100	AT3G23100.1	-1041
3	8230693	8231108	416	*	peak_1704	981	-1	16.1573	-1	215	1.92048	2.36481	Distal Intergenic	3	8227222	8229619	2398	2	AT3G23120	AT3G23120.1	-1074
3	10457092	10458741	1650	*	peak_1705	949	-1	16.1573	-1	968	1.8447	2.28676	Promoter	3	10456099	10460965	4867	1	AT3G28100	AT3G28100.3	993
3	10875343	10875764	422	*	peak_1706	987	-1	16.1573	-1	178	1.93516	2.37924	Intron (AT3G28860.1/AT3G28860, intron 3 of 9)	3	10870005	10877578	7574	2	AT3G28860	AT3G28860.1	1814
3	11496927	11497785	859	*	peak_1707	820	-1	16.1573	-1	523	1.52657	1.97693	Distal Intergenic	3	11498879	11501419	2541	2	AT3G29644	AT3G29644.1	3634
3	11646253	11647179	927	*	peak_1708	915	-1	16.1573	-1	427	1.76047	2.20517	Promoter	3	11648096	11650980	2885	1	AT3G29770	AT3G29770.1	-917
3	11808345	11809036	692	*	peak_1709	947	-1	16.1573	-1	412	1.84055	2.28266	Distal Intergenic	3	11810726	11813883	3158	1	AT3G30180	AT3G30180.1	-1690
3	12062030	12062309	280	*	peak_1710	931	-1	16.1573	-1	135	1.79689	2.24421	Distal Intergenic	3	12064952	12065296	345	1	AT3G30430	AT3G30430.1	-2643
3	12632622	12633309	688	*	peak_1711	1000	-1	16.1573	-1	374	2.01777	2.46059	Promoter	3	12632451	12632682	232	1	AT3G06165	AT3G06165.1	171
3	13001758	13002335	578	*	peak_1712	1000	-1	16.1573	-1	324	1.97949	2.42582	Distal Intergenic	3	12970808	12971017	210	1	AT3G06245	AT3G06245.1	30950
3	13036691	13037099	409	*	peak_1713	895	-1	16.1573	-1	232	1.7112	2.15593	Distal Intergenic	3	13032306	13035440	3135	2	AT3G32030	AT3G32030.1	-1251
3	14760830	14761351	522	*	peak_1714	900	-1	16.1573	-1	151	1.72746	2.16818	Promoter	3	14755798	14760629	4832	2	AT3G42670	AT3G42670.3	-201
3	16445214	16446087	874	*	peak_1715	940	-1	16.1573	-1	505	1.81918	2.26533	Distal Intergenic	3	16446935	16448844	1910	2	AT3G44990	AT3G44990.1	2757
3	19851279	19851727	449	*	peak_1716	828	-1	16.1573	-1	214	1.54505	1.99604	Promoter	3	19846647	19851045	4399	2	AT3G53540	AT3G53540.1	-234
4	118627	119449	823	*	peak_1717	949	-1	16.1573	-1	397	1.84444	2.28625	Promoter	4	117085	118643	1559	2	AT4G00270	AT4G00270.1	0
4	834840	835261	422	*	peak_1718	863	-1	16.1573	-1	268	1.62676	2.07975	Promoter	4	833063	834340	1278	2	AT4G01925	AT4G01925.1	-500
4	1141780	1142733	954	*	peak_1719	926	-1	16.1573	-1	663	1.78412	2.23191	Promoter	4	1141044	1141387	344	1	AT4G04215	AT4G04215.1	736
4	4649615	4650010	396	*	peak_1720	1000	-1	16.1573	-1	232	1.98117	2.42832	Distal Intergenic	4	4643747	4645338	1592	1	AT4G07825	AT4G07825.1	5868
4	5282914	5283511	598	*	peak_1721	917	-1	16.1573	-1	162	1.76456	2.20986	Distal Intergenic	4	5286158	5292270	6113	1	AT4G08350	AT4G08350.1	-2647
4	6356208	6356884	677	*	peak_1722	936	-1	16.1573	-1	435	1.80632	2.25472	Promoter	4	6357052	6360377	3326	1	AT4G10210	AT4G10210.1	-168
4	6752301	6752964	664	*	peak_1723	895	-1	16.1573	-1	500	1.71117	2.15549	Promoter	4	6747234	6751536	4303	2	AT4G11050	AT4G11050.2	-765
4	7235753	7236044	292	*	peak_1724	943	-1	16.1573	-1	134	1.8279	2.27293	Distal Intergenic	4	7232799	7232871	73	2	AT4G12065	AT4G12065.1	-2882
4	8075746	8076105	360	*	peak_1725	929	-1	16.1573	-1	149	1.79024	2.2373	Promoter	4	8070157	8075655	5499	2	AT4G13970	AT4G13970.1	-91
4	9310216	9310708	493	*	peak_1726	955	-1	16.1573	-1	188	1.8586	2.30186	Promoter	4	9311355	9313178	1824	1	AT4G16530	AT4G16530.1	-647
4	10213628	10214241	614	*	peak_1727	872	-1	16.1573	-1	286	1.65145	2.10035	Distal Intergenic	4	10211577	10212452	876	1	AT4G18510	AT4G18510.1	2051
4	10492785	10493233	449	*	peak_1728	952	-1	16.1573	-1	143	1.85056	2.29453	Promoter	4	10493200	10496168	2969	1	AT4G19190	AT4G19190.1	0
4	15342079	15343228	1150	*	peak_1729	969	-1	16.1573	-1	270	1.89065	2.33572	Promoter	4	15340289	15342081	1793	2	AT4G31680	AT4G31680.1	0
5	347525	348562	1038	*	peak_1730	982	-1	16.1573	-1	640	1.92177	2.36595	Distal Intergenic	5	341376	345457	4082	2	AT5G01890	AT5G01890.1	-2068
5	3198398	3198888	491	*	peak_1731	875	-1	16.1573	-1	251	1.65917	2.10826	Promoter	5	3198898	3201365	2468	1	AT5G10190	AT5G10190.1	-10
5	3721343	3721785	443	*	peak_1732	922	-1	16.1573	-1	283	1.77534	2.22224	3' UTR	5	3718804	3721425	2622	1	AT5G11580	AT5G11580.2	2539
5	6027440	6028088	649	*	peak_1733	858	-1	16.1573	-1	499	1.6153	2.06795	Promoter	5	6028020	6033337	5318	1	AT5G18245	AT5G18245.1	0
5	8849649	8850476	828	*	peak_1734	913	-1	16.1573	-1	478	1.7575	2.20099	Promoter	5	8851047	8854491	3445	1	AT5G25430	AT5G25430.1	-571
5	11332497	11333178	682	*	peak_1735	854	-1	16.1573	-1	524	1.60928	2.05841	Distal Intergenic	5	11324370	11324590	221	2	AT5G04935	at5g04935	-7907
5	14819768	14820704	937	*	peak_1736	1000	-1	16.1573	-1	472	1.96989	2.41412	Promoter	5	14816745	14819346	2602	2	AT5G37380	AT5G37380.8	-422
5	15113577	15114218	642	*	peak_1737	884	-1	16.1573	-1	465	1.67884	2.1295	Promoter	5	15112774	15113068	295	2	AT5G05585	AT5G05585.1	-509
5	15542795	15543124	330	*	peak_1738	970	-1	16.1573	-1	161	1.89234	2.33794	Promoter	5	15543115	15545420	2306	1	AT5G38820	AT5G38820.1	0
5	15598391	15599012	622	*	peak_1739	924	-1	16.1573	-1	206	1.77991	2.22561	Promoter	5	15594674	15598089	3416	2	AT5G38970	AT5G38970.2	-302
5	16064323	16064871	549	*	peak_1740	884	-1	16.1573	-1	148	1.67984	2.12994	Promoter	5	16062479	16064689	2211	2	AT5G40160	AT5G40160.1	0
5	16675207	16675847	641	*	peak_1741	838	-1	16.1573	-1	253	1.56986	2.01967	Promoter	5	16675582	16677496	1915	1	AT5G41700	AT5G41700.5	0
5	17211841	17212270	430	*	peak_1742	852	-1	16.1573	-1	182	1.60423	2.05371	Exon (AT5G42930.1/AT5G42930, exon 4 of 6)	5	17210533	17214220	3688	2	AT5G42930	AT5G42930.1	1950
5	17521084	17521809	726	*	peak_1743	819	-1	16.1573	-1	533	1.52423	1.97409	Promoter	5	17522486	17524003	1518	1	AT5G43620	AT5G43620.1	-677
5	17812837	17813436	600	*	peak_1744	888	-1	16.1573	-1	301	1.69352	2.14032	Promoter	5	17814244	17816789	2546	1	AT5G44230	AT5G44230.2	-808
5	17912346	17912644	299	*	peak_1745	853	-1	16.1573	-1	169	1.60818	2.05645	Promoter	5	17910488	17912643	2156	2	AT5G44440	AT5G44440.2	0
5	18040416	18040801	386	*	peak_1746	908	-1	16.1573	-1	166	1.74701	2.18908	Promoter	5	18040788	18040861	74	1	AT5G44705	AT5G44705.1	0
5	18430278	18430888	611	*	peak_1747	881	-1	16.1573	-1	296	1.67257	2.12264	Promoter	5	18430717	18432430	1714	1	AT5G45490	AT5G45490.1	0
5	19531827	19532401	575	*	peak_1748	1000	-1	16.1573	-1	169	2.04425	2.49397	Promoter	5	19532270	19533390	1121	2	AT5G48170	AT5G48170.1	989
5	25931353	25932129	777	*	peak_1749	921	-1	16.1573	-1	392	1.77306	2.21936	Promoter	5	25929432	25931384	1953	2	AT5G64870	AT5G64870.1	0
2	10461365	10462544	1180	*	peak_1750	953	-1	16.1061	-1	469	1.85251	2.2961	Promoter	2	10461199	10462852	1654	1	AT2G24615	AT2G24615.1	166
1	1638589	1638915	327	*	peak_1751	959	-1	16.0214	-1	144	1.87034	2.31187	Promoter	1	1639223	1640879	1657	1	AT1G05540	AT1G05540.1	-308
1	1832547	1832952	406	*	peak_1752	880	-1	16.0214	-1	203	1.66896	2.11965	Promoter	1	1830471	1832555	2085	2	AT1G06050	AT1G06050.1	0
1	6234355	6235007	653	*	peak_1753	813	-1	16.0214	-1	477	1.5057	1.95825	Promoter	1	6235895	6238799	2905	1	AT1G18130	AT1G18130.1	-888
1	9573907	9574191	285	*	peak_1754	968	-1	16.0214	-1	135	1.88661	2.3324	Promoter	1	9574550	9575189	640	1	AT1G27565	AT1G27565.1	-359
1	9836305	9837006	702	*	peak_1755	844	-1	16.0214	-1	335	1.58303	2.03292	Promoter	1	9834642	9836210	1569	2	AT1G28150	AT1G28150.2	-95
1	10442936	10443313	378	*	peak_1756	885	-1	16.0214	-1	205	1.68342	2.13339	Intron (AT1G29830.3/AT1G29830, intron 2 of 7)	1	10441622	10445657	4036	1	AT1G29830	AT1G29830.2	1314
1	12290412	12291152	741	*	peak_1757	835	-1	16.0214	-1	392	1.56237	2.01111	Distal Intergenic	1	12287913	12288210	298	2	AT1G33850	AT1G33850.1	-2202
1	12455090	12455651	562	*	peak_1758	940	-1	16.0214	-1	186	1.81902	2.26432	Promoter	1	12455653	12457547	1895	1	AT1G34200	AT1G34200.1	-2
1	12656753	12657131	379	*	peak_1759	890	-1	16.0214	-1	153	1.69982	2.14421	Promoter	1	12654927	12656605	1679	2	AT1G34570	AT1G34570.1	-148
1	12895002	12895429	428	*	peak_1760	795	-1	16.0214	-1	168	1.46238	1.91642	Distal Intergenic	1	12896582	12897675	1094	2	AT1G35210	AT1G35210.1	2246
1	13161439	13162847	1409	*	peak_1761	820	-1	16.0214	-1	426	1.52608	1.97657	Distal Intergenic	1	13158466	13160284	1819	2	AT1G35625	AT1G35625.1	-1155
1	13668246	13669268	1023	*	peak_1762	851	-1	16.0214	-1	427	1.60056	2.04943	Promoter	1	13669425	13671203	1779	1	AT1G36310	AT1G36310.1	-157
1	13855659	13856175	517	*	peak_1763	791	-1	16.0214	-1	358	1.45071	1.90644	Distal Intergenic	1	13857781	13858128	348	1	AT1G06987	AT1G06987.1	-1606
1	14108982	14109331	350	*	peak_1764	875	-1	16.0214	-1	212	1.66138	2.10952	Distal Intergenic	1	14113268	14113653	386	2	AT1G07007	AT1G07007.1	4322
1	14296285	14297355	1071	*	peak_1765	838	-1	16.0214	-1	719	1.57069	2.02004	Promoter	1	14292996	14296253	3258	2	AT1G38131	AT1G38131.1	-32
1	15879190	15880275	1086	*	peak_1766	834	-1	16.0214	-1	570	1.55967	2.01	Distal Intergenic	1	15884800	15885225	426	2	AT1G07117	AT1G07117.1	4950
1	15902661	15903225	565	*	peak_1767	884	-1	16.0214	-1	140	1.6818	2.13123	Distal Intergenic	1	15895197	15900105	4909	2	AT1G42440	AT1G42440.1	-2556
1	16009855	16010253	399	*	peak_1768	1000	-1	16.0214	-1	141	2.01013	2.45544	Distal Intergenic	1	15980135	15983571	3437	2	AT1G42560	AT1G42560.1	-26284
1	16596196	16597046	851	*	peak_1769	934	-1	16.0214	-1	429	1.80307	2.2512	Distal Intergenic	1	16585705	16585776	72	2	AT1G43820	AT1G43820.1	-10420
1	16614152	16615097	946	*	peak_1770	942	-1	16.0214	-1	626	1.82611	2.26989	Distal Intergenic	1	16616988	16622049	5062	1	AT1G43850	AT1G43850.1	-1891
1	17706731	17708212	1482	*	peak_1771	929	-1	16.0214	-1	1193	1.79165	2.23926	Promoter	1	17704132	17706460	2329	2	AT1G48000	AT1G48000.1	-271
1	18463743	18464044	302	*	peak_1772	806	-1	16.0214	-1	152	1.48981	1.94262	Promoter	1	18463998	18466085	2088	1	AT1G49880	AT1G49880.1	0
1	18905383	18906253	871	*	peak_1773	804	-1	16.0214	-1	533	1.48574	1.93748	3' UTR	1	18902678	18905490	2813	1	AT1G50990	AT1G50990.2	2705
1	19692754	19693677	924	*	peak_1774	796	-1	16.0214	-1	197	1.4639	1.9191	Distal Intergenic	1	19688708	19690589	1882	2	AT1G52880	AT1G52880.1	-2165
1	20412578	20412877	300	*	peak_1775	779	-1	16.0214	-1	133	1.42473	1.87607	Promoter	1	20412928	20413000	73	2	AT1G54670	AT1G54670.1	123
1	21401734	21402896	1163	*	peak_1776	864	-1	16.0214	-1	159	1.63067	2.08304	Promoter	1	21401235	21401798	564	2	AT1G57777	AT1G57777.1	0
1	22871444	22872256	813	*	peak_1777	913	-1	16.0214	-1	364	1.75701	2.20052	Promoter	1	22867689	22871358	3670	2	AT1G61890	AT1G61890.2	-86
1	24126224	24127539	1316	*	peak_1778	876	-1	16.0214	-1	1155	1.66273	2.11161	Promoter	1	24127506	24129557	2052	1	AT1G64950	AT1G64950.1	0
1	24854219	24854589	371	*	peak_1779	880	-1	16.0214	-1	206	1.67077	2.12093	Promoter	1	24852509	24854153	1645	2	AT1G66620	AT1G66620.1	-66
1	25247156	25247925	770	*	peak_1780	877	-1	16.0214	-1	509	1.66388	2.11329	3' UTR	1	25244690	25247343	2654	1	AT1G67390	AT1G67390.1	2466
1	25681911	25682162	252	*	peak_1781	852	-1	16.0214	-1	92	1.60387	2.05332	Distal Intergenic	1	25684314	25685360	1047	2	AT1G68480	AT1G68480.3	3198
1	25699819	25700457	639	*	peak_1782	877	-1	16.0214	-1	341	1.66376	2.11287	Distal Intergenic	1	25701770	25702778	1009	1	AT1G68500	AT1G68500.1	-1313
1	26096949	26097649	701	*	peak_1783	896	-1	16.0214	-1	536	1.71727	2.15941	Promoter	1	26097729	26099388	1660	1	AT1G69430	AT1G69430.1	-80
1	26307893	26308260	368	*	peak_1784	886	-1	16.0214	-1	164	1.68417	2.13383	Promoter	1	26308149	26308427	279	1	AT1G09123	AT1G09123.1	0
1	26515137	26515666	530	*	peak_1785	889	-1	16.0214	-1	156	1.69711	2.14291	Promoter	1	26512681	26515188	2508	2	AT1G70370	AT1G70370.2	0
1	28507065	28507381	317	*	peak_1786	798	-1	16.0214	-1	122	1.46595	1.92282	Promoter	1	28508072	28509881	1810	1	AT1G75930	AT1G75930.1	-691
1	28785395	28786391	997	*	peak_1787	819	-1	16.0214	-1	864	1.523	1.97303	Promoter	1	28786290	28787328	1039	1	AT1G76705	AT1G76705.1	0
1	29164743	29165133	391	*	peak_1788	866	-1	16.0214	-1	126	1.63641	2.08713	Promoter	1	29165170	29167773	2604	1	AT1G77610	AT1G77610.1	-37
1	29472333	29472980	648	*	peak_1789	806	-1	16.0214	-1	441	1.48949	1.94193	3' UTR	1	29472845	29474003	1159	2	AT1G78340	AT1G78340.1	1023
1	29999447	30000025	579	*	peak_1790	843	-1	16.0214	-1	314	1.58283	2.03254	Promoter	1	29997127	29999045	1919	2	AT1G79720	AT1G79720.1	-402
1	30394251	30394607	357	*	peak_1791	946	-1	16.0214	-1	171	1.8364	2.2801	3' UTR	1	30395103	30396921	1819	2	AT1G80880	AT1G80880.3	2314
2	680373	680807	435	*	peak_1792	827	-1	16.0214	-1	190	1.54186	1.99275	Distal Intergenic	2	678502	678715	214	2	AT2G04225	AT2G04225.1	-1658
2	736538	737286	749	*	peak_1793	797	-1	16.0214	-1	430	1.46408	1.91944	Exon (AT2G02650.1/AT2G02650, exon 2 of 2)	2	735411	736546	1136	1	AT2G02650	AT2G02650.1	1127
2	2244888	2245615	728	*	peak_1794	806	-1	16.0214	-1	372	1.49032	1.94331	Promoter	2	2242545	2244851	2307	2	AT2G05850	AT2G05850.1	-37
2	2823098	2823752	655	*	peak_1795	923	-1	16.0214	-1	370	1.77621	2.2232	Distal Intergenic	2	2815398	2816349	952	1	AT2G06908	AT2G06908.1	7700
2	3024297	3024649	353	*	peak_1796	902	-1	16.0214	-1	125	1.7337	2.17388	Distal Intergenic	2	3026398	3029353	2956	1	AT2G07280	AT2G07280.1	-1749
2	3674532	3675255	724	*	peak_1797	883	-1	16.0214	-1	287	1.67665	2.12691	Distal Intergenic	2	3669906	3672766	2861	2	AT2G09795	AT2G09795.3	-1766
2	4081263	4082522	1260	*	peak_1798	874	-1	16.0214	-1	324	1.65743	2.10617	Promoter	2	4082851	4083168	318	1	AT2G10535	AT2G10535.1	-329
2	4099781	4100331	551	*	peak_1799	872	-1	16.0214	-1	273	1.65251	2.1016	Promoter	2	4100335	4101084	750	2	AT2G10553	AT2G10553.1	753
2	6979126	6980222	1097	*	peak_1800	789	-1	16.0214	-1	743	1.44579	1.90017	Promoter	2	6980218	6982132	1915	1	AT2G16050	AT2G16050.1	0
2	7268833	7269626	794	*	peak_1801	840	-1	16.0214	-1	454	1.57498	2.02456	Promoter	2	7269766	7270242	477	2	AT2G06765	AT2G06765.1	616
2	7701611	7702288	678	*	peak_1802	905	-1	16.0214	-1	226	1.73996	2.18143	Distal Intergenic	2	7700134	7700675	542	1	AT2G17723	AT2G17723.1	1477
2	7983223	7983555	333	*	peak_1803	827	-1	16.0214	-1	151	1.54156	1.99239	Promoter	2	7982556	7984126	1571	2	AT2G18380	AT2G18380.1	571
2	8149557	8149994	438	*	peak_1804	830	-1	16.0214	-1	131	1.55038	1.99932	Promoter	2	8147939	8149469	1531	2	AT2G18810	AT2G18810.1	-88
2	8414421	8415071	651	*	peak_1805	923	-1	16.0214	-1	436	1.7767	2.22368	Promoter	2	8415046	8417994	2949	1	AT2G19430	AT2G19430.1	0
2	9518621	9519345	725	*	peak_1806	858	-1	16.0214	-1	436	1.61538	2.06835	Distal Intergenic	2	9516910	9517386	477	1	AT2G22426	AT2G22426.1	1711
2	12862148	12862741	594	*	peak_1807	971	-1	16.0214	-1	175	1.89486	2.34016	Promoter	2	12860147	12861971	1825	2	AT2G30120	AT2G30120.5	-177
3	759316	760073	758	*	peak_1808	809	-1	16.0214	-1	372	1.49692	1.94918	Promoter	3	755159	759282	4124	2	AT3G03260	AT3G03260.2	-34
3	4179470	4179707	238	*	peak_1809	839	-1	16.0214	-1	105	1.57164	2.02155	Promoter	3	4179226	4179463	238	2	AT3G02655	AT3G02655.1	-7
3	5271846	5272242	397	*	peak_1810	861	-1	16.0214	-1	236	1.62069	2.07444	Promoter	3	5269849	5271984	2136	2	AT3G15570	AT3G15570.1	0
3	6293499	6293903	405	*	peak_1811	981	-1	16.0214	-1	202	1.91816	2.36252	Promoter	3	6294018	6295134	1117	1	AT3G18340	AT3G18340.1	-115
3	6811901	6812257	357	*	peak_1812	915	-1	16.0214	-1	154	1.75934	2.20423	Promoter	3	6808585	6811808	3224	2	AT3G19600	AT3G19600.1	-93
3	9186599	9187051	453	*	peak_1813	834	-1	16.0214	-1	282	1.55766	2.00851	Distal Intergenic	3	9188096	9191630	3535	1	AT3G25230	AT3G25230.1	-1045
3	9858467	9859089	623	*	peak_1814	914	-1	16.0214	-1	320	1.75882	2.20284	Distal Intergenic	3	9860665	9860974	310	2	AT3G05085	AT3G05085.1	1885
3	9972784	9973501	718	*	peak_1815	851	-1	16.0214	-1	428	1.60176	2.05098	Promoter	3	9972508	9974225	1718	2	AT3G27030	AT3G27030.1	724
3	10016384	10017233	850	*	peak_1816	808	-1	16.0214	-1	337	1.49549	1.9478	Promoter	3	10017321	10019157	1837	1	AT3G27160	AT3G27160.1	-88
3	10136756	10137641	886	*	peak_1817	825	-1	16.0214	-1	618	1.53909	1.98913	Promoter	3	10133177	10136665	3489	2	AT3G27390	AT3G27390.2	-91
3	10475768	10476560	793	*	peak_1818	972	-1	16.0214	-1	143	1.89604	2.34127	Distal Intergenic	3	10471842	10473952	2111	2	AT3G28150	AT3G28150.1	-1816
3	10754273	10754861	589	*	peak_1819	840	-1	16.0214	-1	419	1.57427	2.0238	Promoter	3	10754808	10757885	3078	1	AT3G28690	AT3G28690.1	0
3	10991177	10991697	521	*	peak_1820	790	-1	16.0214	-1	234	1.44894	1.9028	Promoter	3	10992533	10992781	249	1	AT3G05645	AT3G05645.1	-836
3	11141488	11142216	729	*	peak_1821	900	-1	16.0214	-1	457	1.72889	2.16949	Distal Intergenic	3	11138404	11139178	775	1	AT3G29173	AT3G29173.1	3084
3	11309114	11309920	807	*	peak_1822	808	-1	16.0214	-1	604	1.49266	1.94607	Distal Intergenic	3	11311266	11312823	1558	1	AT3G29430	AT3G29430.1	-1346
3	15855363	15856482	1120	*	peak_1823	930	-1	16.0214	-1	343	1.79329	2.24124	Distal Intergenic	3	15846761	15847073	313	1	AT3G06735	AT3G06735.1	8602
3	15926478	15926916	439	*	peak_1824	866	-1	16.0214	-1	120	1.63518	2.08631	Distal Intergenic	3	15927939	15929839	1901	1	AT3G44220	AT3G44220.1	-1023
3	15945152	15945742	591	*	peak_1825	961	-1	16.0214	-1	167	1.87367	2.31666	Distal Intergenic	3	15948505	15950245	1741	2	AT3G44250	AT3G44250.1	4503
3	16212581	16212856	276	*	peak_1826	1000	-1	16.0214	-1	152	2.04512	2.49534	Distal Intergenic	3	16214964	16215785	822	2	AT3G44660	AT3G44660.1	2929
3	16354564	16355080	517	*	peak_1827	880	-1	16.0214	-1	160	1.67094	2.12136	Distal Intergenic	3	16350395	16351437	1043	1	AT3G44805	AT3G44805.1	4169
3	16531912	16532842	931	*	peak_1828	859	-1	16.0214	-1	669	1.61646	2.06916	Promoter	3	16531179	16531676	498	1	AT3G45150	AT3G45150.1	733
3	16613890	16614316	427	*	peak_1829	844	-1	16.0214	-1	228	1.58328	2.0333	Promoter	3	16614566	16614901	336	1	AT3G45285	AT3G45285.1	-250
3	17658449	17658727	279	*	peak_1830	839	-1	16.0214	-1	137	1.57146	2.02117	Promoter	3	17656602	17658353	1752	2	AT3G47860	AT3G47860.1	-96
3	20251218	20251690	473	*	peak_1831	799	-1	16.0214	-1	329	1.46932	1.92658	Promoter	3	20251812	20254323	2512	1	AT3G54710	AT3G54710.1	-122
3	20362205	20362793	589	*	peak_1832	854	-1	16.0214	-1	451	1.60833	2.05723	Promoter	3	20358896	20361560	2665	2	AT3G54950	AT3G54950.1	-645
3	21639159	21639930	772	*	peak_1833	868	-1	16.0214	-1	412	1.64122	2.09208	Promoter	3	21635162	21639136	3975	2	AT3G58500	AT3G58500.1	-23
4	2640646	2641168	523	*	peak_1834	790	-1	16.0214	-1	203	1.4491	1.90346	Distal Intergenic	4	2636547	2639279	2733	2	AT4G05130	AT4G05130.1	-1367
4	5180729	5181941	1213	*	peak_1835	924	-1	16.0214	-1	171	1.78014	2.22705	Distal Intergenic	4	5183110	5185906	2797	2	AT4G08210	AT4G08210.1	3965
4	5678215	5679199	985	*	peak_1836	992	-1	16.0214	-1	666	1.94496	2.39039	Promoter	4	5677395	5677728	334	1	AT4G08876	AT4G08876.1	820
4	5737670	5738273	604	*	peak_1837	903	-1	16.0214	-1	474	1.73543	2.17609	Distal Intergenic	4	5740219	5741591	1373	1	AT4G08950	AT4G08950.1	-1946
4	5739366	5739977	612	*	peak_1838	863	-1	16.0214	-1	348	1.62703	2.08016	Promoter	4	5740219	5741591	1373	1	AT4G08950	AT4G08950.1	-242
4	6082388	6083484	1097	*	peak_1839	803	-1	16.0214	-1	362	1.48191	1.93442	Promoter	4	6083585	6088134	4550	1	AT4G09630	AT4G09630.1	-101
4	6379063	6379747	685	*	peak_1840	951	-1	16.0214	-1	485	1.84685	2.29089	3' UTR	4	6379701	6381829	2129	2	AT4G10290	AT4G10290.1	2082
4	6789938	6790983	1046	*	peak_1841	798	-1	16.0214	-1	388	1.46562	1.9218	Promoter	4	6791301	6791470	170	2	AT4G05860	at4g05860	487
4	6910246	6911812	1567	*	peak_1842	974	-1	16.0214	-1	740	1.90535	2.34736	Distal Intergenic	4	6913984	6919763	5780	1	AT4G11373	AT4G11373.1	-2172
4	6974809	6975119	311	*	peak_1843	833	-1	16.0214	-1	131	1.55724	2.00777	Promoter	4	6975051	6976014	964	2	AT4G11485	AT4G11485.1	895
4	7032455	7033431	977	*	peak_1844	806	-1	16.0214	-1	661	1.48897	1.94159	Distal Intergenic	4	7037084	7037372	289	2	AT4G11653	AT4G11653.1	3941
4	7938608	7939143	536	*	peak_1845	850	-1	16.0214	-1	262	1.59964	2.04826	Promoter	4	7936592	7938705	2114	2	AT4G13640	AT4G13640.1	0
4	8779777	8780198	422	*	peak_1846	990	-1	16.0214	-1	206	1.94133	2.38508	Promoter	4	8773786	8779685	5900	2	AT4G15370	AT4G15370.2	-92
4	12947597	12948713	1117	*	peak_1847	971	-1	16.0214	-1	627	1.89594	2.34072	Promoter	4	12949664	12951359	1696	1	AT4G25310	AT4G25310.2	-951
4	14270017	14270528	512	*	peak_1848	907	-1	16.0214	-1	362	1.74408	2.18546	Promoter	4	14268415	14269885	1471	2	AT4G28920	AT4G28920.1	-132
4	15567362	15568236	875	*	peak_1849	894	-1	16.0214	-1	446	1.70999	2.15418	Promoter	4	15568264	15569564	1301	1	AT4G32240	AT4G32240.1	-28
4	15697814	15698612	799	*	peak_1850	901	-1	16.0214	-1	581	1.73116	2.17037	Distal Intergenic	4	15700829	15703000	2172	1	AT4G32540	AT4G32540.1	-2217
4	17534364	17534774	411	*	peak_1851	785	-1	16.0214	-1	222	1.43769	1.892	Promoter	4	17535020	17535359	340	1	AT4G09485	AT4G09485.1	-246
4	17789852	17790126	275	*	peak_1852	1000	-1	16.0214	-1	165	2.10789	2.55926	3' UTR	4	17787829	17788834	1006	2	AT4G37830	AT4G37830.3	-1018
5	679251	679666	416	*	peak_1853	892	-1	16.0214	-1	189	1.70492	2.14983	Promoter	5	680492	681777	1286	1	AT5G02920	AT5G02920.1	-826
5	1218813	1219786	974	*	peak_1854	834	-1	16.0214	-1	696	1.56066	2.01037	Promoter	5	1219777	1220612	836	1	AT5G04347	AT5G04347.2	0
5	1871716	1872125	410	*	peak_1855	809	-1	16.0214	-1	167	1.4958	1.94849	Promoter	5	1873116	1875623	2508	1	AT5G06180	AT5G06180.1	-991
5	3458192	3458840	649	*	peak_1856	815	-1	16.0214	-1	546	1.51196	1.96351	Promoter	5	3455402	3457627	2226	2	AT5G10946	AT5G10946.2	-565
5	7097183	7097550	368	*	peak_1857	887	-1	16.0214	-1	222	1.69085	2.13816	Promoter	5	7094649	7097145	2497	2	AT5G20920	AT5G20920.1	-38
5	7698509	7699143	635	*	peak_1858	856	-1	16.0214	-1	220	1.61172	2.06196	Distal Intergenic	5	7696135	7698022	1888	1	AT5G23000	AT5G23000.1	2374
5	7725971	7726717	747	*	peak_1859	864	-1	16.0214	-1	246	1.62734	2.08098	Promoter	5	7726702	7728369	1668	1	AT5G23030	AT5G23030.1	0
5	7845436	7845982	547	*	peak_1860	986	-1	16.0214	-1	395	1.93284	2.37633	Promoter	5	7846081	7847643	1563	1	AT5G23290	AT5G23290.1	-99
5	8957047	8957986	940	*	peak_1861	919	-1	16.0214	-1	271	1.76924	2.21554	3' UTR	5	8959354	8960074	721	1	AT5G04055	AT5G04055.1	-1368
5	9379929	9380700	772	*	peak_1862	883	-1	16.0214	-1	315	1.67723	2.12735	3' UTR	5	9377329	9380063	2735	1	AT5G26600	AT5G26600.2	2600
5	12569821	12570160	340	*	peak_1863	948	-1	16.0214	-1	213	1.84322	2.28471	Distal Intergenic	5	12562426	12565780	3355	2	AT5G33300	AT5G33300.1	-4041
5	13075062	13075400	339	*	peak_1864	788	-1	16.0214	-1	133	1.44374	1.89886	Distal Intergenic	5	13085037	13086565	1529	1	AT5G34871	AT5G34871.1	-9637
5	15021010	15021961	952	*	peak_1865	863	-1	16.0214	-1	353	1.62714	2.08057	Promoter	5	15022612	15025656	3045	1	AT5G37793	AT5G37793.1	-651
5	15213204	15213677	474	*	peak_1866	873	-1	16.0214	-1	274	1.6541	2.10284	Promoter	5	15213593	15216205	2613	1	AT5G38120	AT5G38120.1	0
5	15527594	15528635	1042	*	peak_1867	889	-1	16.0214	-1	720	1.69633	2.14119	Promoter	5	15526742	15527147	406	2	AT5G05825	AT5G05825.1	-447
5	15643221	15643529	309	*	peak_1868	871	-1	16.0214	-1	136	1.64991	2.09911	Promoter	5	15643493	15645172	1680	1	AT5G39090	AT5G39090.1	0
5	17565205	17565701	497	*	peak_1869	1000	-1	16.0214	-1	277	1.9851	2.42957	Promoter	5	17564738	17568802	4065	1	AT5G43740	AT5G43740.1	467
5	18018307	18018982	676	*	peak_1870	891	-1	16.0214	-1	239	1.70054	2.14637	3' UTR	5	18018905	18021508	2604	2	AT5G44670	AT5G44670.1	2526
5	18287637	18288886	1250	*	peak_1871	870	-1	16.0214	-1	778	1.64699	2.09663	Promoter	5	18283729	18287563	3835	2	AT5G45200	AT5G45200.2	-74
5	18538945	18539647	703	*	peak_1872	942	-1	16.0214	-1	185	1.8239	2.26887	Distal Intergenic	5	18540665	18542863	2199	1	AT5G45710	AT5G45710.1	-1018
5	19491232	19491601	370	*	peak_1873	830	-1	16.0214	-1	165	1.55044	1.99968	Intron (AT5G48100.1/AT5G48100, intron 4 of 5)	5	19489327	19492744	3418	2	AT5G48100	AT5G48100.1	1143
5	20747320	20747800	481	*	peak_1874	847	-1	16.0214	-1	280	1.59294	2.04094	Promoter	5	20745349	20747305	1957	2	AT5G51020	AT5G51020.1	-15
5	22166760	22167229	470	*	peak_1875	1000	-1	16.0214	-1	208	1.97819	2.42333	Promoter	5	22167273	22170610	3338	1	AT5G54569	AT5G54569.1	-44
5	22216535	22216957	423	*	peak_1876	968	-1	16.0214	-1	171	1.88471	2.3313	Promoter	5	22216934	22219274	2341	1	AT5G54680	AT5G54680.1	0
5	26071033	26072722	1690	*	peak_1877	928	-1	16.0214	-1	755	1.78704	2.23582	Distal Intergenic	5	26068112	26069652	1541	1	AT5G65230	AT5G65230.1	2921
5	26276147	26277587	1441	*	peak_1878	953	-1	16.0214	-1	1291	1.85265	2.29662	Promoter	5	26273034	26276606	3573	2	AT5G65685	AT5G65685.3	0
2	11662400	11662912	513	*	peak_1879	847	-1	15.9818	-1	135	1.59348	2.04171	Exon (AT2G27240.1/AT2G27240, exon 6 of 6)	2	11659579	11662408	2830	1	AT2G27240	AT2G27240.2	2821
5	18314512	18315039	528	*	peak_1880	1000	-1	15.9309	-1	146	1.9681	2.41351	Promoter	5	18313706	18319432	5727	1	AT5G45240	AT5G45240.2	806
5	25113394	25113677	284	*	peak_1881	806	-1	15.9117	-1	148	1.4897	1.94227	Promoter	5	25113948	25117303	3356	1	AT5G62570	AT5G62570.4	-271
5	19004528	19005045	518	*	peak_1882	842	-1	15.8489	-1	323	1.57782	2.02873	Promoter	5	19005547	19007770	2224	1	AT5G46840	AT5G46840.1	-502
2	7123567	7125060	1494	*	peak_1883	830	-1	15.7455	-1	1037	1.55031	1.99895	Promoter	2	7120372	7123079	2708	2	AT2G16430	AT2G16430.2	-488
1	19665589	19665845	257	*	peak_1884	887	-1	15.5676	-1	141	1.68855	2.13729	3' UTR	1	19667127	19668237	1111	1	AT1G52810	AT1G52810.1	-1282
1	152484	152781	298	*	peak_1885	923	-1	15.513	-1	147	1.77863	2.22465	Promoter	1	150689	152210	1522	2	AT1G01400	AT1G01400.1	-274
1	3068651	3069219	569	*	peak_1886	928	-1	15.513	-1	335	1.78965	2.2368	Promoter	1	3069357	3070910	1554	1	AT1G09510	AT1G09510.1	-138
1	5819745	5820038	294	*	peak_1887	789	-1	15.513	-1	113	1.44586	1.9005	Promoter	1	5820080	5822013	1934	1	AT1G17020	AT1G17020.1	-42
1	6198147	6198808	662	*	peak_1888	915	-1	15.513	-1	273	1.76074	2.20564	Promoter	1	6199690	6201759	2070	1	AT1G18010	AT1G18010.1	-882
1	7702686	7702930	245	*	peak_1889	867	-1	15.513	-1	116	1.6367	2.08795	Distal Intergenic	1	7704204	7706198	1995	2	AT1G21920	AT1G21920.2	3268
1	7781713	7782336	624	*	peak_1890	785	-1	15.513	-1	193	1.4377	1.89233	Promoter	1	7773063	7781539	8477	2	AT1G22060	AT1G22060.1	-174
1	7811344	7812331	988	*	peak_1891	1000	-1	15.513	-1	442	2.00683	2.45285	3' UTR	1	7806309	7809632	3324	2	AT1G22120	AT1G22120.1	-1712
1	8042662	8043153	492	*	peak_1892	1000	-1	15.513	-1	228	2.00233	2.4452	Distal Intergenic	1	8044232	8045665	1434	2	AT1G22720	AT1G22720.1	2512
1	8189473	8190537	1065	*	peak_1893	822	-1	15.513	-1	308	1.5315	1.98193	Promoter	1	8184925	8189234	4310	2	AT1G23090	AT1G23090.3	-239
1	8578196	8578521	326	*	peak_1894	866	-1	15.513	-1	169	1.63519	2.08672	Distal Intergenic	1	8573544	8575184	1641	2	AT1G24210	AT1G24210.1	-3012
1	9205437	9205758	322	*	peak_1895	916	-1	15.513	-1	130	1.7608	2.2061	Promoter	1	9205800	9207417	1618	1	AT1G26630	AT1G26630.1	-42
1	10575748	10576079	332	*	peak_1896	823	-1	15.513	-1	157	1.53158	1.98229	Distal Intergenic	1	10571310	10573365	2056	1	AT1G30100	AT1G30100.1	4438
1	11862776	11863317	542	*	peak_1897	845	-1	15.513	-1	396	1.58812	2.03713	Distal Intergenic	1	11860407	11860923	517	2	AT1G32763	AT1G32763.1	-1853
1	12866264	12866707	444	*	peak_1898	846	-1	15.513	-1	255	1.59186	2.03942	Promoter	1	12864158	12866238	2081	2	AT1G35150	AT1G35150.1	-26
1	16246717	16247662	946	*	peak_1899	936	-1	15.513	-1	252	1.80884	2.25623	Distal Intergenic	1	16238525	16240015	1491	1	AT1G43145	AT1G43145.1	8192
1	16818797	16820925	2129	*	peak_1900	908	-1	15.513	-1	894	1.74552	2.18817	Promoter	1	16817810	16818214	405	2	AT1G07267	AT1G07267.1	-583
1	17448058	17449818	1761	*	peak_1901	856	-1	15.513	-1	1203	1.61146	2.06156	Distal Intergenic	1	17451553	17454461	2909	1	AT1G47530	AT1G47530.1	-1735
1	18148998	18149291	294	*	peak_1902	761	-1	15.513	-1	125	1.37849	1.83333	Promoter	1	18139184	18149019	9836	2	AT1G49040	AT1G49040.1	0
1	18225488	18225994	507	*	peak_1903	939	-1	15.513	-1	240	1.81414	2.26179	Promoter	1	18225870	18226967	1098	1	AT1G49260	AT1G49260.1	0
1	18289460	18290316	857	*	peak_1904	824	-1	15.513	-1	149	1.53536	1.98588	Promoter	1	18290942	18295905	4964	1	AT1G49430	AT1G49430.1	-626
1	19212468	19212970	503	*	peak_1905	788	-1	15.513	-1	307	1.44558	1.89952	Promoter	1	19206711	19211971	5261	2	AT1G51790	AT1G51790.3	-497
1	20818280	20818789	510	*	peak_1906	906	-1	15.513	-1	309	1.74014	2.18188	Distal Intergenic	1	20821591	20823640	2050	1	AT1G55700	AT1G55700.1	-2802
1	22022957	22023347	391	*	peak_1907	919	-1	15.513	-1	179	1.76741	2.21364	Promoter	1	22023337	22023714	378	1	AT1G59833	AT1G59833.1	0
1	22585213	22585808	596	*	peak_1908	906	-1	15.513	-1	230	1.74357	2.18412	Promoter	1	22585752	22588914	3163	1	AT1G61250	AT1G61250.1	0
1	22736783	22737365	583	*	peak_1909	910	-1	15.513	-1	152	1.75024	2.19317	Promoter	1	22737475	22739443	1969	1	AT1G61620	AT1G61620.1	-110
1	23063817	23064358	542	*	peak_1910	780	-1	15.513	-1	312	1.42729	1.87859	Distal Intergenic	1	23058582	23062063	3482	2	AT1G62360	AT1G62360.1	-1754
1	23442788	23443027	240	*	peak_1911	789	-1	15.513	-1	132	1.44683	1.90181	Promoter	1	23443688	23447354	3667	1	AT1G63210	AT1G63210.1	-661
1	24732586	24733196	611	*	peak_1912	790	-1	15.513	-1	389	1.44906	1.90313	Promoter	1	24729629	24732575	2947	2	AT1G66330	AT1G66330.2	-11
1	24899633	24900479	847	*	peak_1913	977	-1	15.513	-1	521	1.91261	2.35462	Distal Intergenic	1	24901882	24904443	2562	1	AT1G66760	AT1G66760.2	-1403
1	25379557	25380022	466	*	peak_1914	774	-1	15.513	-1	202	1.41214	1.86445	Promoter	1	25376679	25379217	2539	2	AT1G67710	AT1G67710.3	-340
1	25527612	25528078	467	*	peak_1915	786	-1	15.513	-1	184	1.43897	1.89396	Promoter	1	25526296	25527105	810	2	AT1G68120	AT1G68120.1	-507
1	25593811	25594166	356	*	peak_1916	839	-1	15.513	-1	168	1.5733	2.02267	Promoter	1	25592286	25593640	1355	2	AT1G68280	AT1G68280.1	-171
2	510699	511738	1040	*	peak_1917	800	-1	15.513	-1	201	1.46957	1.92692	3' UTR	2	505375	510781	5407	1	AT2G02070	AT2G02070.2	5324
2	1079029	1079550	522	*	peak_1918	910	-1	15.513	-1	361	1.74852	2.19226	Promoter	2	1079639	1080826	1188	1	AT2G03560	AT2G03560.1	-89
2	1322210	1325256	3047	*	peak_1919	924	-1	15.513	-1	1969	1.78009	2.22657	Distal Intergenic	2	1319421	1319619	199	2	AT2G04705	AT2G04705.1	-2591
2	1992528	1992789	262	*	peak_1920	787	-1	15.513	-1	109	1.44335	1.89755	Promoter	2	1993038	1994166	1129	1	AT2G05440	AT2G05440.2	-249
2	3190542	3191600	1059	*	peak_1921	913	-1	15.513	-1	391	1.75604	2.1996	Distal Intergenic	2	3187068	3188422	1355	1	AT2G07565	AT2G07565.1	3474
2	3720352	3721433	1082	*	peak_1922	798	-1	15.513	-1	446	1.46583	1.92248	Distal Intergenic	2	3704577	3705594	1018	2	AT2G09840	AT2G09840.1	-14758
2	4798436	4799691	1256	*	peak_1923	785	-1	15.513	-1	513	1.4374	1.89103	Distal Intergenic	2	4802783	4804375	1593	1	AT2G11890	AT2G11890.2	-3092
2	5246029	5246636	608	*	peak_1924	833	-1	15.513	-1	151	1.55616	2.0063	Distal Intergenic	2	5289411	5291470	2060	2	AT2G12875	AT2G12875.1	44834
2	5733073	5733862	790	*	peak_1925	824	-1	15.513	-1	427	1.53658	1.9866	Distal Intergenic	2	5734955	5735805	851	2	AT2G13760	AT2G13760.1	1943
2	6213463	6213825	363	*	peak_1926	838	-1	15.513	-1	228	1.5709	2.02042	Promoter	2	6213617	6215932	2316	1	AT2G14560	AT2G14560.3	0
2	6470232	6470771	540	*	peak_1927	958	-1	15.513	-1	233	1.86778	2.30924	Distal Intergenic	2	6480917	6482420	1504	2	AT2G15000	AT2G15000.3	11649
2	6578085	6578806	722	*	peak_1928	839	-1	15.513	-1	553	1.5713	2.02079	Distal Intergenic	2	6587570	6588321	752	1	AT2G15170	AT2G15170.1	-8764
2	6940650	6941554	905	*	peak_1929	787	-1	15.513	-1	344	1.44275	1.8969	Distal Intergenic	2	6934041	6935514	1474	2	AT2G15910	AT2G15910.3	-5136
2	7022228	7023711	1484	*	peak_1930	812	-1	15.513	-1	609	1.5044	1.9572	Promoter	2	7020486	7021601	1116	2	AT2G16190	AT2G16190.2	-627
2	7182961	7184297	1337	*	peak_1931	875	-1	15.513	-1	461	1.66112	2.1091	Promoter	2	7184652	7185245	594	1	AT2G16575	AT2G16575.1	-355
2	8022637	8023095	459	*	peak_1932	869	-1	15.513	-1	259	1.64255	2.09373	Distal Intergenic	2	8020611	8021423	813	1	AT2G18490	AT2G18490.1	2026
2	8425352	8426178	827	*	peak_1933	916	-1	15.513	-1	465	1.76175	2.20751	Promoter	2	8426117	8429853	3737	1	AT2G19450	AT2G19450.1	0
2	8518173	8518752	580	*	peak_1934	815	-1	15.513	-1	366	1.51245	1.96421	Promoter	2	8516658	8518194	1537	2	AT2G19760	AT2G19760.1	0
2	8689489	8690045	557	*	peak_1935	902	-1	15.513	-1	145	1.73357	2.173	Promoter	2	8687330	8689535	2206	2	AT2G20120	AT2G20120.1	0
2	10367151	10367893	743	*	peak_1936	899	-1	15.513	-1	314	1.72724	2.1673	Promoter	2	10364451	10366902	2452	2	AT2G24360	AT2G24360.1	-249
2	10532586	10533197	612	*	peak_1937	881	-1	15.513	-1	296	1.67499	2.12349	Promoter	2	10529690	10531957	2268	2	AT2G24740	AT2G24740.1	-629
2	11053496	11054405	910	*	peak_1938	894	-1	15.513	-1	758	1.71046	2.15462	3' UTR	2	11048946	11052075	3130	2	AT2G25910	AT2G25910.1	-1421
2	11345447	11345975	529	*	peak_1939	872	-1	15.513	-1	147	1.65162	2.10076	Promoter	2	11343766	11345540	1775	2	AT2G26680	AT2G26680.1	0
2	11362509	11363040	532	*	peak_1940	859	-1	15.513	-1	339	1.61653	2.06956	Promoter	2	11362197	11362426	230	1	AT2G08165	AT2G08165.1	312
2	12346013	12346725	713	*	peak_1941	906	-1	15.513	-1	179	1.74146	2.18278	Distal Intergenic	2	12349250	12349610	361	1	AT2G08295	AT2G08295.1	-2525
2	13250819	13251605	787	*	peak_1942	829	-1	15.513	-1	171	1.5496	1.99823	Promoter	2	13252076	13252842	767	1	AT2G31083	AT2G31083.2	-471
2	14785471	14785922	452	*	peak_1943	803	-1	15.513	-1	135	1.4828	1.93544	Promoter	2	14786460	14789104	2645	1	AT2G35075	AT2G35075.1	-538
2	15113300	15113818	519	*	peak_1944	789	-1	15.513	-1	158	1.44646	1.90116	Promoter	2	15113955	15116776	2822	1	AT2G35990	AT2G35990.1	-137
2	15941901	15942339	439	*	peak_1945	818	-1	15.513	-1	170	1.52259	1.97232	Distal Intergenic	2	15944583	15947096	2514	1	AT2G38090	AT2G38090.1	-2244
2	17299329	17300590	1262	*	peak_1946	787	-1	15.513	-1	775	1.44227	1.89657	Promoter	2	17296894	17298725	1832	2	AT2G41480	AT2G41480.1	-604
2	17483836	17484325	490	*	peak_1947	818	-1	15.513	-1	159	1.52054	1.97056	Distal Intergenic	2	17485339	17485636	298	1	AT2G09315	AT2G09315.1	-1014
2	18877784	18878314	531	*	peak_1948	807	-1	15.513	-1	201	1.49143	1.94434	Downstream (<=300bp)	2	18875736	18877679	1944	1	AT2G45870	AT2G45870.3	2048
2	19322449	19322853	405	*	peak_1949	945	-1	15.513	-1	139	1.83278	2.27805	Promoter	2	19320090	19322466	2377	2	AT2G47020	AT2G47020.3	0
3	3987594	3988542	949	*	peak_1950	772	-1	15.513	-1	633	1.40616	1.8604	Promoter	3	3988590	3991058	2469	1	AT3G12570	AT3G12570.2	-48
3	7979195	7979557	363	*	peak_1951	957	-1	15.513	-1	189	1.86315	2.30502	Promoter	3	7977604	7978635	1032	2	AT3G22530	AT3G22530.1	-560
3	8328585	8329218	634	*	peak_1952	794	-1	15.513	-1	311	1.45938	1.91342	Downstream (<=300bp)	3	8326628	8328557	1930	1	AT3G23290	AT3G23290.2	1957
3	9889741	9891006	1266	*	peak_1953	845	-1	15.513	-1	478	1.58654	2.0356	3' UTR	3	9892791	9896337	3547	1	AT3G26840	AT3G26840.1	-1785
3	10321145	10321771	627	*	peak_1954	797	-1	15.513	-1	486	1.46492	1.92079	Promoter	3	10321741	10322306	566	2	AT3G27835	AT3G27835.1	535
3	10749901	10750452	552	*	peak_1955	873	-1	15.513	-1	286	1.65489	2.1045	Promoter	3	10748751	10749734	984	2	AT3G28680	AT3G28680.1	-167
3	10937439	10937752	314	*	peak_1956	941	-1	15.513	-1	155	1.8235	2.26837	Distal Intergenic	3	10940305	10941833	1529	2	AT3G28920	AT3G28920.1	4081
3	11202062	11202678	617	*	peak_1957	783	-1	15.513	-1	288	1.43355	1.88589	Distal Intergenic	3	11193389	11195171	1783	2	AT3G29250	AT3G29250.3	-6891
3	11373147	11373943	797	*	peak_1958	799	-1	15.513	-1	314	1.46756	1.92521	Distal Intergenic	3	11368423	11369053	631	1	AT3G05735	AT3G05735.1	4724
3	13449313	13449779	467	*	peak_1959	831	-1	15.513	-1	140	1.55321	2.00335	Distal Intergenic	3	13451438	13452807	1370	2	AT3G32904	AT3G32904.1	3028
3	15353901	15354695	795	*	peak_1960	974	-1	15.513	-1	306	1.90447	2.34626	Promoter	3	15354535	15355494	960	2	AT3G43430	AT3G43430.1	799
3	15867690	15868590	901	*	peak_1961	791	-1	15.513	-1	202	1.45065	1.9061	Promoter	3	15865933	15867534	1602	2	AT3G44100	AT3G44100.1	-156
3	16021677	16022209	533	*	peak_1962	776	-1	15.513	-1	162	1.41652	1.86945	Promoter	3	16020999	16021348	350	2	AT3G06775	AT3G06775.1	-329
3	16463473	16464306	834	*	peak_1963	800	-1	15.513	-1	411	1.47259	1.92863	Distal Intergenic	3	16466144	16468989	2846	1	AT3G45010	AT3G45010.1	-1838
3	16832064	16832874	811	*	peak_1964	786	-1	15.513	-1	480	1.43803	1.89363	Promoter	3	16829482	16831134	1653	2	AT3G45800	AT3G45800.1	-930
3	18075064	18075724	661	*	peak_1965	887	-1	15.513	-1	360	1.68847	2.13686	Promoter	3	18075705	18078363	2659	1	AT3G48760	AT3G48760.1	0
3	21497074	21497722	649	*	peak_1966	811	-1	15.513	-1	436	1.50257	1.95545	3' UTR	3	21497776	21499676	1901	2	AT3G58060	AT3G58060.2	1954
3	23016024	23016337	314	*	peak_1967	782	-1	15.513	-1	140	1.43267	1.88429	Promoter	3	23014127	23015956	1830	2	AT3G62160	AT3G62160.1	-68
4	957279	957932	654	*	peak_1968	783	-1	15.513	-1	484	1.43472	1.88749	Promoter	4	958045	958834	790	1	AT4G02170	AT4G02170.1	-113
4	1033530	1033948	419	*	peak_1969	815	-1	15.513	-1	135	1.51132	1.96281	Intron (AT4G02330.1/AT4G02330, intron 1 of 1)	4	1032350	1035055	2706	1	AT4G02330	AT4G02330.1	1180
4	1142896	1143332	437	*	peak_1970	854	-1	15.513	-1	168	1.60825	2.05684	Promoter	4	1143888	1147562	3675	1	AT4G02600	AT4G02600.1	-556
4	1185099	1185597	499	*	peak_1971	895	-1	15.513	-1	336	1.7149	2.15767	Promoter	4	1180923	1185012	4090	2	AT4G02680	AT4G02680.1	-87
4	1853137	1853650	514	*	peak_1972	955	-1	15.513	-1	159	1.85819	2.30081	Distal Intergenic	4	1868790	1869201	412	2	AT4G03935	AT4G03935.3	15551
4	2077451	2078169	719	*	peak_1973	865	-1	15.513	-1	352	1.63187	2.08427	Distal Intergenic	4	2076002	2076433	432	2	AT4G04805	AT4G04805.1	-1018
4	2349157	2349437	281	*	peak_1974	762	-1	15.513	-1	139	1.38137	1.83575	Distal Intergenic	4	2350498	2352025	1528	2	AT4G04640	AT4G04640.1	2588
4	4069421	4070014	594	*	peak_1975	890	-1	15.513	-1	307	1.69817	2.14377	Distal Intergenic	4	4070549	4072470	1922	2	AT4G06744	AT4G06744.1	2456
4	4075645	4076218	574	*	peak_1976	884	-1	15.513	-1	415	1.67994	2.13037	Promoter	4	4073717	4074735	1019	2	AT4G06746	AT4G06746.1	-910
4	4875144	4876036	893	*	peak_1977	775	-1	15.513	-1	668	1.41608	1.86851	Distal Intergenic	4	4866644	4868341	1698	1	AT4G08035	AT4G08035.2	8500
4	5442750	5443871	1122	*	peak_1978	770	-1	15.513	-1	715	1.40027	1.85667	Promoter	4	5444345	5446891	2547	1	AT4G08550	AT4G08550.1	-474
4	6504689	6506151	1463	*	peak_1979	857	-1	15.513	-1	280	1.61286	2.06434	Distal Intergenic	4	6508600	6511670	3071	1	AT4G10530	AT4G10530.1	-2449
4	6545372	6546259	888	*	peak_1980	875	-1	15.513	-1	613	1.66095	2.10868	Promoter	4	6545340	6546616	1277	1	AT4G10595	AT4G10595.1	32
4	6808014	6809232	1219	*	peak_1981	886	-1	15.513	-1	485	1.68508	2.13469	Distal Intergenic	4	6811103	6817339	6237	1	AT4G11170	AT4G11170.1	-1871
4	7112022	7112373	352	*	peak_1982	859	-1	15.513	-1	137	1.61692	2.07078	Promoter	4	7108884	7112103	3220	2	AT4G11820	AT4G11820.2	0
4	7470792	7471283	492	*	peak_1983	937	-1	15.513	-1	139	1.81096	2.25825	Promoter	4	7467845	7470737	2893	2	AT4G12650	AT4G12650.1	-55
4	8347963	8348502	540	*	peak_1984	790	-1	15.513	-1	92	1.44924	1.90445	Promoter	4	8347010	8347764	755	1	AT4G14548	AT4G14548.1	953
4	8889072	8889854	783	*	peak_1985	930	-1	15.513	-1	296	1.79175	2.23975	Promoter	4	8888197	8889070	874	2	AT4G15562	AT4G15562.1	-2
4	9494674	9495220	547	*	peak_1986	935	-1	15.513	-1	363	1.80441	2.25321	Promoter	4	9488466	9495837	7372	2	AT4G16860	AT4G16860.1	617
4	9801264	9801768	505	*	peak_1987	796	-1	15.513	-1	309	1.46313	1.91776	Promoter	4	9800843	9802591	1749	2	AT4G17590	AT4G17590.1	823
4	11595114	11595870	757	*	peak_1988	773	-1	15.513	-1	215	1.41138	1.86352	Distal Intergenic	4	11591116	11592425	1310	2	AT4G21850	AT4G21850.1	-2689
4	13379478	13380276	799	*	peak_1989	985	-1	15.513	-1	290	1.92831	2.37227	Promoter	4	13380409	13381440	1032	1	AT4G26490	AT4G26490.1	-133
4	14191249	14191864	616	*	peak_1990	843	-1	15.513	-1	318	1.57965	2.03025	Promoter	4	14192569	14194302	1734	1	AT4G28720	AT4G28720.1	-705
4	15547796	15548306	511	*	peak_1991	954	-1	15.513	-1	159	1.85497	2.29819	Promoter	4	15548840	15555094	6255	1	AT4G32200	AT4G32200.2	-534
5	1029243	1030429	1187	*	peak_1992	898	-1	15.513	-1	291	1.72037	2.16379	Promoter	5	1030430	1031043	614	1	AT5G00940	AT5G00940.1	-1
5	2895473	2896059	587	*	peak_1993	827	-1	15.513	-1	284	1.54219	1.99384	Promoter	5	2892338	2895480	3143	2	AT5G09330	AT5G09330.1	0
5	4201055	4201319	265	*	peak_1994	867	-1	15.513	-1	137	1.6374	2.0896	Promoter	5	4201625	4201856	232	2	AT5G01985	AT5G01985.1	537
5	5454437	5454746	310	*	peak_1995	846	-1	15.513	-1	159	1.59016	2.03827	Promoter	5	5454654	5459647	4994	1	AT5G16630	AT5G16630.2	0
5	8112745	8113242	498	*	peak_1996	972	-1	15.513	-1	183	1.89922	2.34238	Promoter	5	8110185	8112775	2591	2	AT5G24000	AT5G24000.1	0
5	8238232	8238587	356	*	peak_1997	943	-1	15.513	-1	111	1.82701	2.27191	Promoter	5	8234684	8238294	3611	2	AT5G24260	AT5G24260.1	0
5	8675489	8676863	1375	*	peak_1998	979	-1	15.513	-1	242	1.91587	2.35799	Promoter	5	8677049	8682344	5296	1	AT5G25150	AT5G25150.1	-186
[truncated: 5,314 more rows]
